# Supplementary material for: Racial disparities in the prevalence and control of hypertension among a cohort of HIV-infected patients in the southeastern United States
Source: PLoS One. 2018 Mar 29;13(3):e0194940. doi: 10.1371/journal.pone.0194940 (PMC5875791; doi:10.1371/journal.pone.0194940)
Supplement: S1 Dataset — (XLSX) [file pone.0194940.s001.xlsx]

## Sheet: Table1and2
IDNew	Riskfactors	ActiveART	Insurance_type	ActiveANTIHYPERTENSIVES	CareDurYrs	HTFinal	BMIfinal	HTControl	Diabetes	Yr1VisitFreq	CVD	MedDurYrs	CKDNew	Age	Agecat	Male	Black	VLLT200	CD4LT200	BMIcat	Tobacco2	AlcoholAbuse	Substance2	Depression	Adherence
1	MSM	Yes	Private	No	14.4	1	31.6	0	0	3	0	17	0	53	2.40 to 59	1	0	1	0	Obese	Current	No	NotCurrent	Major/Other	Yes
2	IVDU	Yes	Public	Yes	9.7	1	23.4	1	0	3	1	10.9	0	43	2.40 to 59	1	0	1	0	NorUWt	NotCurrent	No	NotCurrent	No	Yes
3	Heterosexual	Yes	Private	Yes	14.5	1	21.5	1	0	2	0	12.1	0	64	3.>=60	0	1	1	0	NorUWt	NotCurrent	No	NotCurrent	No	Yes
4	Heterosexual	Yes	Public	No	8.5	0	25.8	1	0	4	0	8.5	0	53	2.40 to 59	1	1	1	0	Overwt	Missing	No	Missing	No	Yes
5	IVDU	Yes	Public	No	5.2	0	26.9	1	0	3	0	21.2	1	57	2.40 to 59	1	1	1	0	Overwt	Current	No	Current	No	No
6	Heterosexual	Yes	Public	Yes	3.5	1	23.9	1	0	5	1	3.4	0	60	3.>=60	0	1	1	0	NorUWt	Current	No	Current	Missing	Miss
7	Heterosexual	Yes	Public	Yes	7.2	1	26.5	0	0	3	0	9.2	0	55	2.40 to 59	0	1	1	0	Overwt	Current	No	NotCurrent	No	No
8	IVDU	Yes	Private	Yes	14.2	1	23	1	0	3	1	23.5	0	54	2.40 to 59	1	0	1	0	NorUWt	Current	No	NotCurrent	No	Yes
9	Heterosexual	Yes	Uninsured	No	3.1	0	20	1	0	5	0	3.2	0	53	2.40 to 59	0	0	1	0	NorUWt	Current	No	NotCurrent	Major/Other	No
10	Heterosexual	Yes	Public	Yes	10.4	1	29	1	0	4	0	10.6	0	54	2.40 to 59	0	1	1	0	Overwt	Current	No	NotCurrent	No	Yes
11	MSM	Yes	Private	Yes	4.6	1	23.6	0	1	4	0	4.6	0	56	2.40 to 59	1	0	1	0	NorUWt	Missing	Missing	Missing	Missing	Miss
12	Heterosexual	Yes	Private	No	14.6	1	21	0	0	2	0	23.6	0	63	3.>=60	1	0	1	1	NorUWt	Missing	Missing	Missing	Missing	Miss
13	Heterosexual	Yes	Public	No	12	0	16.6	1	0	4	0	10.4	0	65	3.>=60	1	1	0	0	NorUWt	NotCurrent	No	NotCurrent	No	Yes
14	MSM	Yes	Public	Yes	6.6	1	18.4	1	0	1	0	6.5	0	55	2.40 to 59	1	1	0	1	NorUWt	Missing	Missing	Missing	Missing	Miss
15	Heterosexual	Yes	Private	Yes	5.6	1	30.5	0	0	3	0	4.6	0	56	2.40 to 59	1	1	1	0	Obese	NotCurrent	Yes	NotCurrent	No	Yes
16	Heterosexual	Yes	Uninsured	No	2.2	1	37.6	0	0	4	0	2.2	0	37	1.<40	1	0	1	0	Obese	Current	No	NotCurrent	Major/Other	Yes
17	Heterosexual	Yes	Uninsured	No	14.6	1	26.6	0	0	2	0	13.7	0	54	2.40 to 59	0	1	1	0	Overwt	Missing	Missing	Missing	Missing	Miss
18	MSM	Yes	Private	No	11	0	31.3	1	0	2	0	9.8	0	54	2.40 to 59	1	1	1	0	Obese	NotCurrent	No	NotCurrent	No	Yes
19	Heterosexual	Yes	Public	Yes	12.2	1	16.8	0	1	3	0	12	1	71	3.>=60	0	1	1	0	NorUWt	Missing	Missing	Missing	Missing	Miss
20	MSM	Yes	Private	No	14.2	0	30.4		0	2	0	15.9	0	64	3.>=60	1	1	1	0	Obese	NotCurrent	No	NotCurrent	No	Yes
21	Heterosexual	Yes	Uninsured	No	6.4	0	23.7		0	2	0	5.8	0	36	1.<40	1	1	0	0	NorUWt	Current	No	NotCurrent	Major/Other	Miss
22	MSM	Yes	Private	No	4.4	0	25.6	0	0	3	0	4.3	0	51	2.40 to 59	1	1	0	0	Overwt	NotCurrent	No	NotCurrent	No	Yes
23	Heterosexual	Yes	Private	Yes	10.1	1	19.8	1	0	3	0	9.2	1	54	2.40 to 59	0	0	1	0	NorUWt	NotCurrent	No	Missing	No	Miss
24	MSM	Yes	Private	No	14.2	0	26.8	1	0	2	0	21.6	0	54	2.40 to 59	1	0	1	0	Overwt	NotCurrent	Yes	NotCurrent	No	Yes
25	Heterosexual	No	Public	No	2.6	0	19.6	0	0	2	0		0	52	2.40 to 59	0	1	0	0	NorUWt	Missing	Missing	Missing	Missing	Miss
26	MSM	Yes	Public	Yes	2.1	1	19.6	1	0	8	1	2.1	1	66	3.>=60	1	0	1	0	NorUWt	NotCurrent	No	NotCurrent	No	Miss
27	Heterosexual	Yes	Public	Yes	7.8	1	31.1	0	1	2	1	7.6	1	55	2.40 to 59	0	1	1	0	Obese	Current	No	NotCurrent	No	Yes
28	Heterosexual	Yes	Public	Yes	14.7	1	32.7	1	1	2	1	6.9	0	57	2.40 to 59	0	1	1	0	Obese	Current	No	Current	No	No
29	Heterosexual	Yes	Uninsured	No	2	0	20.9	1	0	2	0	8.3	0	54	2.40 to 59	0	1	1	0	NorUWt	Missing	Missing	Missing	Missing	Miss
30	IVDU	Yes	Uninsured	Yes	5.1	1	25.5	0	0	4	1	5.1	0	57	2.40 to 59	1	1	1	0	Overwt	Missing	Missing	Missing	Missing	Miss
31	Heterosexual	Yes	Public	No	11.2	0	30.3	1	0	1	0	11.3	0	54	2.40 to 59	0	1	1	0	Obese	Current	No	NotCurrent	Major/Other	Yes
32	Heterosexual	Yes	Public	Yes	9.3	1	40.4	1	0	4	0	7.6	1	52	2.40 to 59	0	1	1	0	Obese	NotCurrent	No	NotCurrent	No	Yes
33	Heterosexual	Yes	Public	Yes	3.5	1	45.6	1	0	3	0	3.4	0	51	2.40 to 59	0	1	1	0	Obese	Missing	Missing	Missing	Missing	Miss
34	Heterosexual	Yes	Public	Yes	3.4	1	31.2	0	0	4	0	3.4	0	52	2.40 to 59	0	1	1	0	Obese	NotCurrent	No	NotCurrent	Major/Other	Yes
35	Heterosexual	Yes	Public	No	14.3	0	17.1	1	0	2	0	18.7	0	60	3.>=60	1	1	0	0	NorUWt	NotCurrent	No	NotCurrent	No	Yes
36	MSM	Yes	Public	Yes	14.4	1	26.4	1	0	3	1	18.1	0	56	2.40 to 59	1	0	1	0	Overwt	Missing	No	Missing	No	Yes
37	Heterosexual	No	Uninsured	No	2.8	0	33.2	0	0	2	0		0	36	1.<40	0	1	0	0	Obese	Missing	Missing	Missing	Missing	Miss
38	Heterosexual	Yes	Private	Yes	13.6	1	35.1	0	0	5	0	12.1	0	52	2.40 to 59	0	1	1	0	Obese	NotCurrent	No	NotCurrent	No	No
39	Heterosexual	Yes	Private	Yes	14	1	33.5	0	0	4	0	14.9	1	62	3.>=60	0	1	1	0	Obese	NotCurrent	No	NotCurrent	No	Yes
40	Heterosexual	Yes	Private	Yes	2	1	55.9	0	0	3	0	1.8	0	47	2.40 to 59	0	1	1	0	Obese	NotCurrent	Yes	NotCurrent	No	Yes
41	Heterosexual	Yes	Public	No	12.9	0	28.5	1	0	2	0	6.4	0	36	1.<40	0	1	1	0	Overwt	Current	Yes	Missing	Major/Other	No
42	MSM	Yes	Private	Yes	9.9	1	26.8	1	0	3	0	9.9	0	44	2.40 to 59	1	1	1	0	Overwt	NotCurrent	No	NotCurrent	No	Miss
43	Heterosexual	Yes	Public	Yes	12.2	1	22.9	0	0	4	0	12.1	0	49	2.40 to 59	1	1	1	0	NorUWt	Current	Yes	NotCurrent	No	Miss
44	MSM	Yes	Public	No	9.9	0	28.5	1	0	3	1	9.9	1	49	2.40 to 59	1	1	1	0	Overwt	NotCurrent	No	NotCurrent	No	Miss
45	IVDU	Yes	Public	Yes	14.3	1	30.7	0	1	2	0	13.5	1	60	3.>=60	1	1	0	0	Obese	Missing	No	Missing	No	Miss
46	MSM	Yes	Public	Yes	9.8	1	22.2	1	0	2	1	9.5	0	69	3.>=60	1	0	1	0	NorUWt	NotCurrent	Yes	NotCurrent	No	Yes
47	Heterosexual	Yes	Private	Yes	4.5	1	20.3	0	0	3	0	4.7	1	70	3.>=60	0	1	1	0	NorUWt	Current	No	NotCurrent	Major/Other	Yes
48	MSM	Yes	Private	No	2.3	0	36.3	1	0	4	0	1.9	0	55	2.40 to 59	1	1	1	1	Obese	NotCurrent	No	NotCurrent	No	No
49	Heterosexual	Yes	Private	No	13.1	0	23.6	1	0	3	0	13.1	0	57	2.40 to 59	0	1	1	0	NorUWt	Missing	Missing	Missing	Missing	Miss
50	IVDU	Yes	Public	Yes	1.8	1	14.7	0	0	3	0	1.8	0	64	3.>=60	0	0	1	1	NorUWt	Missing	Missing	Missing	Missing	Miss
51	Heterosexual	Yes	Uninsured	Yes	14.7	1	51.5	1	1	4	0	13.2	0	54	2.40 to 59	0	1	1	0	Obese	NotCurrent	No	NotCurrent	Major/Other	Yes
52	Heterosexual	Yes	Private	No	14.3	0	20.7	0	0	2	0	14.3	0	57	2.40 to 59	1	1	1	0	NorUWt	Current	No	NotCurrent	No	No
53	Heterosexual	Yes	Public	Yes	5.8	1	40.3	0	1	4	0	9.7	0	41	2.40 to 59	0	1	1	0	Obese	Current	No	NotCurrent	Major/Other	Yes
54	Heterosexual	Yes	Private	No	6.3	0	28.4	1	0	2	0	6.1	0	35	1.<40	1	1	1	0	Overwt	NotCurrent	No	NotCurrent	No	Yes
55	Heterosexual	Yes	Public	Yes	4.8	1	22.5	1	0	3	0	4.8	0	45	2.40 to 59	0	1	1	0	NorUWt	Missing	Missing	Missing	Missing	Miss
56	Heterosexual	Yes	Private	Yes	7.4	1	27.2	0	0	1	0	7	0	69	3.>=60	1	1	1	0	Overwt	NotCurrent	No	NotCurrent	No	Yes
57	MSM	Yes	Private	No	3	0	23.5	1	0	3	0	2.9	0	59	2.40 to 59	1	1	1	0	NorUWt	Missing	Yes	Current	No	No
58	MSM	Yes	Private	Yes	14.1	1	27	1	0	3	0	15.9	0	42	2.40 to 59	1	0	1	0	Overwt	NotCurrent	No	NotCurrent	No	Yes
59	IVDU	Yes	Public	No	10.9	0	23.4	1	0	1	0	1	0	34	1.<40	1	1	0	0	NorUWt	Current	No	NotCurrent	Major/Other	No
60	MSM	No	Uninsured	Yes	5.2	1	38.2	1	0	3	1		0	58	2.40 to 59	1	1	1	0	Obese	Missing	No	Missing	No	Miss
61	MSM	Yes	Public	No	3	0	32.8	1	0	2	0	3	1	65	3.>=60	1	0	1	0	Obese	NotCurrent	Yes	NotCurrent	Major/Other	Yes
62	MSM	Yes	Private	Yes	2.2	1	33.2	1	1	5	1	2.2	1	58	2.40 to 59	1	0	1	0	Obese	Current	No	NotCurrent	No	Yes
63	MSM	Yes	Private	No	8.6	0	28.7	1	0	2	0	8.5	0	53	2.40 to 59	1	0	1	0	Overwt	NotCurrent	No	NotCurrent	No	Yes
64	Heterosexual	Yes	Private	Yes	3.1	1	25.7	1	0	3	0	4.1	0	44	2.40 to 59	1	1	1	0	Overwt	Current	Missing	NotCurrent	No	Yes
65	Heterosexual	Yes	Public	No	2.5	1	45.1	1	0	3	0	2.1	0	52	2.40 to 59	0	1	1	0	Obese	Missing	Missing	Missing	Missing	Miss
66	Heterosexual	No	Public	No	12.3	0	21.5	1	0	2	0		0	47	2.40 to 59	1	1	0	0	NorUWt	Missing	Missing	Missing	Missing	Miss
67		Yes	Uninsured	No	1	0	20.6	1	0	3	0	0.9	0	35	1.<40	1	1	1	0	NorUWt	NotCurrent	No	NotCurrent	Major/Other	No
68	Heterosexual	Yes	Private	Yes	2	1	38.2	0	0	3	0	9.5	0	64	3.>=60	0	1	1	0	Obese	NotCurrent	No	NotCurrent	No	Yes
69	Heterosexual	Yes	Public	Yes	14	1	24.1	1	0	3	1	15.8	0	63	3.>=60	1	1	1	0	NorUWt	NotCurrent	No	NotCurrent	No	Yes
70	MSM	Yes	Public	No	4.9	0	22.1	1	0	3	0	4.8	0	35	1.<40	1	1	1	0	NorUWt	NotCurrent	No	NotCurrent	No	Yes
71	MSM	Yes	Public	Yes	2.6	1	34.3	0	0	5	0	8.6	0	70	3.>=60	1	1	1	0	Obese	NotCurrent	No	NotCurrent	No	Yes
72	Heterosexual	Yes	Private	No	2.8	0	32.4	1	0	3	0	2.6	0	34	1.<40	0	1	1	0	Obese	Missing	Missing	Missing	Missing	Miss
73	MSM	Yes	Public	Yes	14.5	1	25.9	0	1	4	0	23	1	62	3.>=60	1	0	1	0	Overwt	NotCurrent	No	NotCurrent	No	Yes
74	MSM	Yes	Public	Yes	14.4	1	24.9	1	0	3	0	16.5	0	58	2.40 to 59	1	0	1	0	NorUWt	NotCurrent	No	NotCurrent	No	Yes
75	Heterosexual	Yes	Private	Yes	4.6	1	24.6	1	1	4	0	0.9	0	56	2.40 to 59	0	1	1	0	NorUWt	Current	No	NotCurrent	Major/Other	Yes
76	MSM	Yes	Private	Yes	14.4	1	33.4	1	0	3	0	24.9	0	51	2.40 to 59	1	0	1	0	Obese	Current	No	NotCurrent	Major/Other	No
77	MSM	Yes	Public	Yes	2.4	1	25.7	1	0	2	0	2.4	0	53	2.40 to 59	1	0	1	0	Overwt	NotCurrent	No	NotCurrent	No	Yes
78	Heterosexual	Yes	Private	No	12.7	0	30.6	0	0	2	0	12.3	0	52	2.40 to 59	0	1	0	0	Obese	Missing	Missing	NotCurrent	No	No
79	Heterosexual	Yes	Public	Yes	10	1	20.3	1	0	2	0	9.8	0	71	3.>=60	0	1	1	0	NorUWt	Missing	Missing	Missing	Missing	Miss
80	MSM	Yes	Public	Yes	6.5	1	24.3	1	0	3	0	7.4	0	57	2.40 to 59	1	0	1	0	NorUWt	NotCurrent	No	NotCurrent	No	No
81	Heterosexual	Yes	Private	Yes	4.5	1	25.8	0	0	3	0	3.5	1	58	2.40 to 59	0	1	1	0	Overwt	Missing	Missing	Missing	Missing	Miss
82	Heterosexual	Yes	Private	No	5.4	0	23.5	1	0	2	0	17.4	0	62	3.>=60	0	0	1	0	NorUWt	Missing	Missing	Missing	Missing	Miss
83	Heterosexual	Yes	Private	Yes	12	1	32.7	0	0	4	0	1.8	0	58	2.40 to 59	1	1	1	0	Obese	Current	No	NotCurrent	No	Yes
84	IVDU	Yes	Private	Yes	14.6	1	28.6	1	0	2	0	14.4	0	62	3.>=60	1	1	1	0	Overwt	NotCurrent	Missing	Missing	No	Yes
85	Heterosexual	Yes	Private	Yes	13.6	0	31.8	1	0	2	0	14.5	0	49	2.40 to 59	0	0	1	0	Obese	NotCurrent	No	NotCurrent	No	Yes
86	MSM	Yes	Public	Yes	10.2	1	17	1	0	5	1	8.5	0	55	2.40 to 59	1	0	1	0	NorUWt	Current	No	NotCurrent	No	Yes
87	IVDU	Yes	Public	Yes	13.6	1	31.9	0	1	3	0	13.6	1	54	2.40 to 59	1	0	1	0	Obese	Current	No	NotCurrent	No	No
88	Heterosexual	Yes	Public	Yes	8.3	1	29.1	0	0	3	0	8.2	0	54	2.40 to 59	0	1	1	0	Overwt	Current	No	NotCurrent	No	Yes
89	IVDU	Yes	Uninsured	Yes	6.1	1	19.5	0	0	3	0	5.3	0	53	2.40 to 59	1	1	1	0	NorUWt	NotCurrent	No	NotCurrent	No	Yes
90	MSM	Yes	Public	No	2.1	0	23.4	1	0	2	0	2.3	0	55	2.40 to 59	1	1	0	0	NorUWt	Missing	Missing	Missing	Missing	Miss
91	MSM	Yes	Private	Yes	6.8	1	30.5	1	0	2	0	6.7	0	52	2.40 to 59	1	0	1	0	Obese	NotCurrent	No	NotCurrent	No	Yes
92		Yes	Public	No	2.7	0	26.3	0	0	3	0	2.7	1	51	2.40 to 59	1	1	1	0	Overwt	NotCurrent	No	NotCurrent	No	Yes
93	IVDU	Yes	Public	No	14	0	24.2	1	0	3	0	14.4	0	54	2.40 to 59	1	0	1	0	NorUWt	Missing	Missing	Missing	Missing	Miss
94	Heterosexual	Yes	Public	Yes	13.9	0	20.7	1	0	4	0	14.5	0	67	3.>=60	0	0	1	0	NorUWt	Missing	Missing	Missing	No	Miss
95	MSM	Yes	Private	Yes	6.1	1	23.3	0	0	3	0	6.1	0	49	2.40 to 59	1	0	1	0	NorUWt	Current	Yes	NotCurrent	No	Yes
96	Heterosexual	Yes	Public	Yes	9.5	1	24.3	1	0	3	0	8.3	0	58	2.40 to 59	1	1	0	0	NorUWt	Missing	Missing	Missing	Missing	Miss
97	Heterosexual	Yes	Private	Yes	14	1	19.9	1	0	2	0	16.6	0	58	2.40 to 59	0	1	1	0	NorUWt	NotCurrent	No	NotCurrent	No	Yes
98	MSM	Yes	Uninsured	Yes	14	1	31.4	0	0	3	1	16.2	0	58	2.40 to 59	1	1	1	1	Obese	Current	No	NotCurrent	No	No
99	Heterosexual	Yes	Uninsured	Yes	4.3	1	30.1	0	0	3	0	11.8	0	47	2.40 to 59	0	1	1	0	Obese	NotCurrent	No	NotCurrent	No	Yes
100	MSM	Yes	Public	Yes	14.2	1	23.4	1	1	2	0	15.9	0	54	2.40 to 59	1	0	1	0	NorUWt	NotCurrent	Missing	NotCurrent	Major/Other	Yes
101	Heterosexual	Yes	Public	No	12	0	24.3	1	0	3	0	6.8	0	50	2.40 to 59	0	0	1	0	NorUWt	Current	Yes	NotCurrent	No	Yes
102	MSM	Yes	Private	Yes	11.5	1	39.3	1	0	3	0	8.4	0	49	2.40 to 59	1	1	1	0	Obese	NotCurrent	No	NotCurrent	No	Yes
103	Heterosexual	Yes	Private	No	5.6	0	43.2	1	0	3	0	4.8	0	57	2.40 to 59	0	1	1	0	Obese	NotCurrent	No	NotCurrent	No	Yes
104	MSM	Yes	Private	Yes	14.6	1	28.5	1	0	3	0	19.4	0	55	2.40 to 59	1	0	0	0	Overwt	NotCurrent	No	NotCurrent	No	Yes
105	Heterosexual	Yes	Private	Yes	9.6	1	31.5	1	0	4	0	6.8	0	61	3.>=60	0	1	1	0	Obese	NotCurrent	No	Missing	No	Yes
106	Heterosexual	Yes	Public	No	4.2	0	19.6	1	0	3	0	4.2	0	53	2.40 to 59	1	0	1	0	NorUWt	Missing	Missing	Missing	No	Miss
107	MSM	Yes	Public	Yes	4.2	1	25.2	0	0	4	0	4.2	0	48	2.40 to 59	1	1	1	0	Overwt	Current	No	NotCurrent	No	Yes
108	Heterosexual	Yes	Uninsured	No	5.8	1	19.9	1	0	3	0	5.8	0	63	3.>=60	0	1	1	0	NorUWt	NotCurrent	No	NotCurrent	No	Yes
109	Heterosexual	Yes	Public	Yes	12.6	0	36.7	1	0	8	0	16.1	0	51	2.40 to 59	0	1	1	0	Obese	NotCurrent	No	NotCurrent	Major/Other	Yes
110	Heterosexual	Yes	Private	Yes	14.2	1	47.3	0	1	2	0	16.1	0	57	2.40 to 59	1	1	1	0	Obese	NotCurrent	No	NotCurrent	No	Yes
111	Heterosexual	Yes	Uninsured	No	1.4	0	20.5	1	0	5	0	1.4	0	36	1.<40	0	1	1	0	NorUWt	NotCurrent	No	Current	No	Yes
112	Heterosexual	Yes	Private	No	12.2	1	31	0	0	2	0	12.2	0	46	2.40 to 59	0	1	1	0	Obese	NotCurrent	No	NotCurrent	No	No
113	Heterosexual	Yes	Private	No	14.4	0	36.7	0	0	3	0	12.4	0	44	2.40 to 59	0	1	1	0	Obese	NotCurrent	No	NotCurrent	No	No
114	Heterosexual	Yes	Uninsured	Yes	10.8	1	31.2	1	0	3	0	15.3	0	47	2.40 to 59	0	1	1	0	Obese	NotCurrent	Yes	NotCurrent	No	Miss
115	MSM	No	Private	No	1.3	0	33	1	0	8	0	0	0	49	2.40 to 59	1	1	0	0	Obese	Current	No	Current	No	Miss
116	MSM	Yes	Private	Yes	1.8	1	33.4	0	1	3	0	1.8	0	47	2.40 to 59	1	0	1	0	Obese	Missing	Missing	Missing	Missing	Miss
117	Heterosexual	Yes	Private	Yes	14.4	1	24.9	0	0	2	0	16.6	0	53	2.40 to 59	1	1	1	0	NorUWt	Missing	Missing	Missing	Missing	Miss
118	Heterosexual	Yes	Private	No	14.6	0	35.9	0	0	2	0	11.1	0	49	2.40 to 59	0	1	1	0	Obese	NotCurrent	No	NotCurrent	No	Yes
119	Heterosexual	Yes	Private	Yes	12	1	58.5	0	0	3	0	8.3	0	46	2.40 to 59	0	1	1	0	Obese	NotCurrent	No	NotCurrent	No	Yes
120	Heterosexual	Yes	Public	Yes	3.3	0	25.1	1	0	3	0	3.4	0	54	2.40 to 59	0	1	1	0	Overwt	NotCurrent	No	NotCurrent	No	Yes
121	MSM	Yes	Private	Yes	12	1	26.9	1	0	4	0	12.3	0	56	2.40 to 59	1	1	1	0	Overwt	Missing	Missing	Missing	Missing	Miss
122	Heterosexual	Yes	Public	No	9.6	0	25.9	1	0	3	0	9.6	0	49	2.40 to 59	0	1	1	0	Overwt	NotCurrent	No	Missing	No	Yes
123	Heterosexual	Yes	Private	Yes	6.4	1	26.5	1	0	4	0	6.4	0	50	2.40 to 59	0	1	1	0	Overwt	NotCurrent	No	NotCurrent	No	Yes
124	Heterosexual	Yes	Private	Yes	14.4	1	45.3	1	0	4	0	12.9	0	51	2.40 to 59	0	1	1	0	Obese	NotCurrent	No	NotCurrent	No	No
125		Yes	Uninsured	Yes	1.3	1	28	1	0	3	0	1.3	0	52	2.40 to 59	1	0	1	0	Overwt	Missing	No	Missing	No	Yes
126	IVDU	Yes	Public	Yes	14.6	1	23.5	1	0	3	0	21.8	0	48	2.40 to 59	1	0	1	0	NorUWt	Current	No	NotCurrent	No	Yes
127	MSM	Yes	Private	No	13.3	1	27.3	0	0	3	0	13.3	9	54	2.40 to 59	1	0	1	0	Overwt	Missing	Missing	Missing	Missing	Miss
128	MSM	Yes	Private	Yes	1.4	1	28.6	0	0	2	0	1.4	0	31	1.<40	1	1	1	0	Overwt	NotCurrent	No	NotCurrent	No	Yes
129	Heterosexual	Yes	Private	No	9.7	0	34.9	1	0	3	0	2.7	0	45	2.40 to 59	1	1	1	0	Obese	Current	Yes	Current	Major/Other	No
130	Heterosexual	Yes	Private	Yes	4.6	1	26.6	1	0	2	0	14.6	0	57	2.40 to 59	0	1	1	0	Overwt	NotCurrent	No	NotCurrent	No	Yes
131	MSM	Yes	Public	Yes	12.4	1	25.3	1	0	2	0	11.7	1	51	2.40 to 59	1	0	1	0	Overwt	NotCurrent	No	NotCurrent	No	Miss
132	Heterosexual	No	Uninsured	No	4.7	0	20.3	0	0	3	0		0	47	2.40 to 59	1	1	1	0	NorUWt	Missing	Yes	Current	No	Miss
133	Heterosexual	Yes	Private	No	8.3	0	32.4	1	0	2	0	1.4	0	54	2.40 to 59	0	1	1	0	Obese	NotCurrent	No	NotCurrent	No	Yes
134	Heterosexual	Yes	Public	No	13.8	0	18.4	1	0	2	0	12.2	0	52	2.40 to 59	0	1	0	0	NorUWt	NotCurrent	Missing	NotCurrent	No	Yes
135	IVDU	Yes	Public	Yes	3.5	1	41.3	1	0	6	1	3.5	1	57	2.40 to 59	0	1	1	0	Obese	Current	No	NotCurrent	Major/Other	No
136	Heterosexual	Yes	Uninsured	Yes	11.8	1	26.3	0	0	4	0	11.6	0	35	1.<40	1	0	1	0	Overwt	NotCurrent	No	NotCurrent	Major/Other	Yes
137	Heterosexual	No	Public	No	14.5	0	27.9	1	0	2	0	5.2	0	49	2.40 to 59	0	0	0	0	Overwt	NotCurrent	No	NotCurrent	No	Miss
138	MSM	Yes	Private	Yes	14.6	0	27	1	0	3	0	17.5	1	52	2.40 to 59	1	0	1	0	Overwt	NotCurrent	No	NotCurrent	No	Yes
139	MSM	Yes	Uninsured	No	2.1	0	22.3	1	0	3	0	2.1	0	30	1.<40	1	1	1	0	NorUWt	Missing	Missing	Missing	Missing	Miss
140	Heterosexual	Yes	Uninsured	Yes	14.6	1	35.8	0	0	3	1	10	1	66	3.>=60	0	1	1	0	Obese	NotCurrent	No	NotCurrent	No	Yes
141	Heterosexual	Yes	Public	Yes	14	1	61	1	1	3	0	16.2	1	69	3.>=60	0	1	1	0	Obese	NotCurrent	No	NotCurrent	Major/Other	No
142	MSM	Yes	Uninsured	Yes	2.5	1	25.6	0	0	3	0	11.2	0	49	2.40 to 59	1	1	1	0	Overwt	NotCurrent	Yes	NotCurrent	No	Yes
143	Heterosexual	Yes	Public	Yes	12.6	1	20.6	0	0	3	0	9.5	0	48	2.40 to 59	0	1	1	0	NorUWt	Missing	Missing	Missing	Missing	Miss
144	MSM	Yes	Private	No	6	0	38.8	0	0	8	0	4.4	0	30	1.<40	1	0	1	0	Obese	Current	Yes	NotCurrent	No	Yes
145	MSM	Yes	Private	Yes	14.4	1	23.7	1	0	2	0	15.2	0	50	2.40 to 59	1	0	1	0	NorUWt	NotCurrent	No	NotCurrent	No	Yes
146	IVDU	Yes	Public	Yes	14.5	1	29.6	1	1	3	0	13.2	1	66	3.>=60	0	1	1	0	Overwt	Missing	Missing	Missing	Missing	Miss
147	Heterosexual	Yes	Private	No	4.2	0	39	1	0	2	0	2.7	0	30	1.<40	0	1	1	0	Obese	NotCurrent	No	NotCurrent	No	Yes
148	MSM	Yes	Private	No	11.1	0	23.3	1	0	2	0	11.2	0	53	2.40 to 59	1	0	1	0	NorUWt	NotCurrent	Yes	NotCurrent	No	Yes
149	MSM	Yes	Public	Yes	14.3	1	24.6	1	0	3	0	10.8	0	53	2.40 to 59	1	1	1	0	NorUWt	Missing	Missing	Missing	Missing	Miss
150	MSM	Yes	Uninsured	No	14.1	0	34.8	1	0	3	0	12.2	0	49	2.40 to 59	1	0	1	0	Obese	NotCurrent	Yes	NotCurrent	Major/Other	No
151	Heterosexual	Yes	Private	Yes	9.7	1	36	0	1	3	0	9.6	0	58	2.40 to 59	0	1	1	0	Obese	NotCurrent	No	NotCurrent	No	No
152	Heterosexual	Yes	Private	No	4.6	0	28.7	1	0	2	0	2.6	0	46	2.40 to 59	0	1	1	0	Overwt	NotCurrent	No	NotCurrent	No	Yes
153	Heterosexual	Yes	Private	Yes	7.4	1	42.2	0	1	4	0	4	1	44	2.40 to 59	0	1	1	0	Obese	NotCurrent	No	NotCurrent	Major/Other	Yes
154	Heterosexual	Yes	Uninsured	No	11.8	0	26.5	1	0	3	0	10.7	0	46	2.40 to 59	0	1	0	1	Overwt	NotCurrent	No	NotCurrent	Major/Other	Miss
155	MSM	Yes	Private	Yes	4.6	1	28.7	0	0	5	0	4.6	0	53	2.40 to 59	1	0	1	0	Overwt	NotCurrent	No	NotCurrent	Major/Other	Yes
156	Heterosexual	Yes	Public	Yes	10.8	1	28	0	0	3	1	8.4	1	46	2.40 to 59	1	1	1	0	Overwt	Current	No	Current	No	No
157	MSM	Yes	Public	Yes	7.2	1	27.8	1	0	3	0	1.3	0	51	2.40 to 59	1	0	1	0	Overwt	Current	Yes	NotCurrent	Major/Other	Yes
158	Heterosexual	Yes	Private	Yes	3.8	1	24.6	1	0	4	0	3.7	1	65	3.>=60	1	1	1	0	NorUWt	Missing	Missing	Missing	Missing	Miss
159	Heterosexual	Yes	Public	Yes	5.8	1	22.2	0	0	3	0	5.7	1	53	2.40 to 59	1	1	0	1	NorUWt	Missing	Missing	Missing	Missing	Miss
160	Heterosexual	Yes	Public	No	7.7	0	26.3	1	0	2	0	7.4	0	47	2.40 to 59	0	0	1	0	Overwt	Current	No	NotCurrent	No	Yes
161	MSM	Yes	Public	No	8.3	0	30.3	1	0	4	0	6.9	1	49	2.40 to 59	1	1	1	0	Obese	NotCurrent	No	Missing	No	Yes
162	MSM	No	Private	No	3.6	0	25.5	1	0	2	0		0	54	2.40 to 59	1	0	0	0	Overwt	NotCurrent	Yes	NotCurrent	No	Miss
163	Heterosexual	No	Private	Yes	5.2	1	35.4	0	0	4	0		1	61	3.>=60	0	1	0	0	Obese	NotCurrent	No	NotCurrent	No	Miss
164	MSM	Yes	Private	Yes	6.3	1	25.3	1	0	2	1	6.3	0	49	2.40 to 59	1	0	1	0	Overwt	NotCurrent	Yes	NotCurrent	No	Yes
165	Heterosexual	Yes	Public	No	2.5	0	33.4	1	0	4	0	2.5	0	49	2.40 to 59	0	1	1	0	Obese	NotCurrent	No	NotCurrent	Major/Other	Yes
166	MSM	Yes	Public	Yes	12.1	1	27.5	1	1	6	0	12.1	1	68	3.>=60	1	1	1	0	Overwt	NotCurrent	Missing	Missing	No	No
167	Heterosexual	Yes	Private	Yes	5.5	1	36.6	1	0	3	0	4.4	0	47	2.40 to 59	0	1	1	0	Obese	Missing	Missing	Missing	Missing	Miss
168	MSM	Yes	Uninsured	No	3	0	29.6	1	0	2	0	3.1	0	29	1.<40	1	1	1	0	Overwt	NotCurrent	No	Missing	No	Yes
169	MSM	Yes	Uninsured	No	1.6	0	26.6	1	0	4	0	1.6	0	49	2.40 to 59	0	1	1	0	Overwt	NotCurrent	Yes	Current	Major/Other	Miss
170	MSM	No	Private	No	1.1	0	22.6	1	0	4	0	1.9	0	29	1.<40	1	0	1	0	NorUWt	NotCurrent	No	NotCurrent	No	Yes
171	MSM	Yes	Private	Yes	9.9	1	25.6	1	0	2	0	9.8	0	56	2.40 to 59	1	0	1	0	Overwt	Missing	Missing	Missing	Missing	Miss
172	MSM	Yes	Public	No	14.7	0	29.5	1	0	3	0	15.1	0	51	2.40 to 59	1	1	1	0	Overwt	Missing	Missing	Missing	Missing	Miss
173	Heterosexual	Yes	Private	Yes	3.8	1	24.4	1	0	3	0	4.2	0	46	2.40 to 59	0	1	1	0	NorUWt	NotCurrent	No	NotCurrent	No	No
174	MSM	Yes	Uninsured	No	8.8	0	20.2	1	0	2	1	8.3	0	50	2.40 to 59	1	0	1	0	NorUWt	Current	Missing	Current	No	No
175	MSM	Yes	Private	Yes	14.2	1	31.1	1	0	2	0	13.1	0	50	2.40 to 59	1	1	1	0	Obese	Missing	Missing	Missing	Missing	Miss
176	Heterosexual	Yes	Private	Yes	14.6	1	39.7	1	1	10	0	4.8	1	53	2.40 to 59	0	1	1	0	Obese	NotCurrent	No	NotCurrent	No	Yes
177	Heterosexual	Yes	Private	Yes	14.5	1	23.6	1	0	2	0	10.5	0	45	2.40 to 59	0	1	1	0	NorUWt	NotCurrent	No	NotCurrent	No	Yes
178	MSM	Yes	Uninsured	No	1.4	0	25	1	0	4	0	1.3	0	28	1.<40	1	1	1	0	Overwt	Missing	Missing	Missing	Missing	Miss
179	MSM	Yes	Public	Yes	13.8	1	26.4	0	1	4	0	22.3	1	60	3.>=60	1	0	1	0	Overwt	NotCurrent	No	NotCurrent	Major/Other	Yes
180	MSM	Yes	Private	No	8.1	0	21.1	1	0	2	0	8	0	43	2.40 to 59	1	0	1	0	NorUWt	Current	No	NotCurrent	No	Yes
181	MSM	Yes	Uninsured	No	9.3	0	22.9	1	0	4	0	5.6	0	47	2.40 to 59	1	0	1	0	NorUWt	NotCurrent	Yes	NotCurrent	No	Yes
182	MSM	Yes	Uninsured	No	1.3	0	21	1	0	3	0	1.3	0	28	1.<40	1	1	1	0	NorUWt	NotCurrent	No	NotCurrent	No	Yes
183	Heterosexual	Yes	Private	Yes	9.5	1	29.5	0	1	3	0	7.3	0	43	2.40 to 59	1	1	0	1	Overwt	NotCurrent	No	NotCurrent	No	No
184	Heterosexual	Yes	Uninsured	Yes	9	1	32.1	0	0	2	0	8.9	0	51	2.40 to 59	0	1	1	0	Obese	NotCurrent	No	NotCurrent	No	Yes
185	MSM	Yes	Private	Yes	14.6	1	24	0	0	3	0	15.4	0	52	2.40 to 59	1	0	1	0	NorUWt	Missing	No	NotCurrent	No	Yes
186	Heterosexual	Yes	Private	No	10.1	0	24.4	1	0	1	0	7.3	0	47	2.40 to 59	0	1	1	0	NorUWt	NotCurrent	No	NotCurrent	No	No
187	Heterosexual	Yes	Private	Yes	10.1	1	21.9	1	0	3	1	9.9	0	48	2.40 to 59	0	1	1	0	NorUWt	NotCurrent	No	NotCurrent	No	Yes
188	MSM	Yes	Public	Yes	11.7	1	28	0	1	3	0	8.8	9	51	2.40 to 59	1	1	1	0	Overwt	Current	No	NotCurrent	No	Yes
189	Heterosexual	Yes	Public	No	5.4	0	23	1	0	6	0	5.1	0	50	2.40 to 59	1	1	1	0	NorUWt	NotCurrent	No	NotCurrent	No	No
190	Heterosexual	Yes	Public	Yes	10.3	1	37.4	0	1	5	0	8.4	0	47	2.40 to 59	1	1	0	0	Obese	NotCurrent	Yes	NotCurrent	No	Yes
191	MSM	Yes	Uninsured	Yes	14.3	1	32.9	0	0	2	0	15.8	0	50	2.40 to 59	1	1	1	0	Obese	NotCurrent	No	NotCurrent	No	Yes
192	MSM	Yes	Public	Yes	14.5	1	31.4	1	0	4	1	18.2	0	55	2.40 to 59	1	0	1	0	Obese	Missing	Missing	Missing	Missing	Miss
193	MSM	Yes	Private	No	14.2	0	28.2	1	0	3	0	19.4	0	49	2.40 to 59	1	0	1	0	Overwt	Missing	Missing	Missing	Missing	Miss
194	MSM	Yes	Public	Yes	14.6	1	28.7	0	0	3	0	20.4	1	49	2.40 to 59	1	1	1	0	Overwt	NotCurrent	No	NotCurrent	No	Yes
195	Heterosexual	Yes	Private	No	14	0	33	1	0	2	0	10.4	0	42	2.40 to 59	0	1	1	0	Obese	Missing	No	NotCurrent	No	Yes
196	MSM	Yes	Private	Yes	14.7	1	29.1	1	1	7	1	11.4	1	63	3.>=60	1	0	0	0	Overwt	NotCurrent	No	NotCurrent	No	Yes
197	Heterosexual	Yes	Public	No	3	0	22.1	1	0	2	0	3	0	34	1.<40	0	1	1	0	NorUWt	Missing	Missing	Missing	Missing	Miss
198	MSM	Yes	Private	Yes	1.8	1	37.6	0	1	2	0	1.8	1	50	2.40 to 59	1	1	1	0	Obese	NotCurrent	No	NotCurrent	No	Yes
199	Heterosexual	Yes	Private	Yes	13.3	1	29.5	1	0	3	0	13.3	1	46	2.40 to 59	0	1	1	0	Overwt	NotCurrent	No	NotCurrent	No	Yes
200	MSM	Yes	Private	Yes	14.3	1	23.4	0	0	3	0	13.5	0	56	2.40 to 59	1	0	1	0	NorUWt	NotCurrent	No	NotCurrent	No	Yes
201	Heterosexual	Yes	Uninsured	Yes	1.5	1	20.3	0	0	5	1	1.4	0	58	2.40 to 59	0	1	0	0	NorUWt	Missing	Missing	Missing	Missing	Miss
202	MSM	Yes	Uninsured	No	1.8	0	26.7	1	0	3	0	1	0	27	1.<40	1	1	1	0	Overwt	NotCurrent	No	NotCurrent	No	Yes
203	MSM	Yes	Public	Yes	14.4	1	23.9	1	0	2	0	15.8	0	52	2.40 to 59	1	0	1	0	NorUWt	NotCurrent	No	NotCurrent	No	Yes
204	Heterosexual	Yes	Uninsured	Yes	1.6	0	22.1	1	0	11	1	1.7	1	53	2.40 to 59	0	1	1	1	NorUWt	NotCurrent	No	NotCurrent	Major/Other	Yes
205	Heterosexual	Yes	Public	No	8.5	0	23.5	1	0	4	0	8.4	0	58	2.40 to 59	0	1	0	1	NorUWt	Current	No	NotCurrent	No	No
206	IVDU	Yes	Private	No	5.1	0	26.2	1	0	3	0	3.9	0	45	2.40 to 59	1	0	1	0	Overwt	NotCurrent	Yes	NotCurrent	No	Yes
207	MSM	Yes	Public	No	7	0	28.6	1	0	4	0	5.6	0	48	2.40 to 59	1	1	1	1	Overwt	Current	Yes	Current	No	No
208	MSM	Yes	Uninsured	No	10.2	0	47.4	1	0	3	0	9.3	0	51	2.40 to 59	1	0	1	0	Obese	NotCurrent	No	NotCurrent	No	Yes
209	MSM	Yes	Public	Yes	14.1	1	20	1	0	2	1	10.6	0	50	2.40 to 59	1	0	0	0	NorUWt	Current	Yes	Current	Major/Other	No
210	MSM	Yes	Public	No	7.1	0	17.5	1	0	5	0	3.3	0	27	1.<40	1	1	0	1	NorUWt	NotCurrent	No	NotCurrent	No	No
211	MSM	Yes	Uninsured	No	2.2	0	24.2	1	0	3	0	2.2	0	42	2.40 to 59	1	0	1	0	NorUWt	Current	No	NotCurrent	Major/Other	No
212	MSM	Yes	Private	Yes	14.4	1	18.4	0	0	2	0	14.4	0	54	2.40 to 59	1	0	1	0	NorUWt	Current	No	NotCurrent	No	Yes
213	Heterosexual	Yes	Uninsured	Yes	13	1	30.6	0	0	3	0	13	0	60	3.>=60	1	0	1	0	Obese	NotCurrent	No	NotCurrent	Major/Other	Yes
214	MSM	Yes	Public	No	5.5	0	22	1	0	3	0	5.4	0	54	2.40 to 59	1	0	1	1	NorUWt	Current	No	NotCurrent	Major/Other	Yes
215	Heterosexual	Yes	Public	Yes	3	1	38.4	1	1	4	0	2.5	0	46	2.40 to 59	0	1	1	0	Obese	Missing	Missing	Missing	Missing	Miss
216	MSM	Yes	Public	Yes	7.5	0	25.8	1	0	3	0	7.4	0	59	2.40 to 59	1	0	1	0	Overwt	Current	No	NotCurrent	No	Yes
217	MSM	Yes	Public	Yes	3.2	1	36.4	1	0	5	0	2.6	0	48	2.40 to 59	1	1	1	0	Obese	NotCurrent	No	NotCurrent	Major/Other	No
218	Heterosexual	No	Uninsured	No	14.8	1	38.5	0	0	3	0	4.6	0	49	2.40 to 59	0	1	1	0	Obese	NotCurrent	No	NotCurrent	Major/Other	Miss
219	MSM	Yes	Public	No	13.7	0	24.5	0	0	2	0	6.5	9	38	1.<40	1	1			NorUWt	NotCurrent	No	NotCurrent	No	Miss
220	Heterosexual	Yes	Public	Yes	9	1	22.3	0	0	2	1	12.5	1	55	2.40 to 59	1	0	1	0	NorUWt	Missing	Missing	Missing	Missing	Miss
221	MSM	Yes	Public	No	6.6	0	27	1	1	2	0	6.6	0	57	2.40 to 59	1	1	1	0	Overwt	Missing	Missing	Missing	Missing	Miss
222	MSM	Yes	Private	No	14.8	0	28.1	1	0	3	0	19.7	0	49	2.40 to 59	1	0	0	0	Overwt	NotCurrent	Yes	NotCurrent	No	Yes
223	MSM	Yes	Public	Yes	13.7	1	35.5	1	1	2	1	13.6	0	50	2.40 to 59	1	0	1	0	Obese	Missing	Missing	Missing	Missing	Miss
224	MSM	Yes	Uninsured	Yes	13.3	1	26.7	1	0	3	0	13.3	0	47	2.40 to 59	1	1	1	0	Overwt	NotCurrent	No	NotCurrent	No	Yes
225	MSM	Yes	Public	Yes	13.3	1	23.7	1	0	6	0	14.3	0	50	2.40 to 59	1	1	1	0	NorUWt	Missing	Missing	Missing	Missing	Miss
226	MSM	Yes	Public	Yes	12.6	1	25.7	1	0	3	0	19.1	0	58	2.40 to 59	1	0	1	0	Overwt	Current	No	NotCurrent	No	Yes
227	MSM	Yes	Uninsured	No	8.9	1	24.1	0	0	3	0	5.3	0	53	2.40 to 59	1	0	1	0	NorUWt	Current	Yes	NotCurrent	No	No
228	Heterosexual	Yes	Public	Yes	14.6	1	27.5	0	0	4	0	22.2	1	41	2.40 to 59	1	1	1	0	Overwt	NotCurrent	No	NotCurrent	No	Yes
229	Heterosexual	Yes	Public	Yes	6.4	1	25.2	0	1	3	0	4.3	1	69	3.>=60	1	1	1	0	Overwt	Current	No	NotCurrent	No	Yes
230	Heterosexual	Yes	Uninsured	Yes	6.4	1	47.4	0	0	5	0	0.6	0	26	1.<40	0	1	0	0	Obese	NotCurrent	Yes	NotCurrent	No	Miss
231	IVDU	Yes	Public	Yes	10.9	1	27.4	1	1	5	0	17.8	1	55	2.40 to 59	1	1	0	1	Overwt	Current	No	Current	Major/Other	Yes
232	IVDU	Yes	Public	Yes	14.4	1	24.4	0	0	5	0	18.5	1	65	3.>=60	1	1	1	0	NorUWt	NotCurrent	No	NotCurrent	Major/Other	Yes
233	MSM	Yes	Public	Yes	5	1	25.7	1	0	2	0	3.6	0	50	2.40 to 59	1	1	1	0	Overwt	Current	No	NotCurrent	Major/Other	Yes
234	Heterosexual	Yes	Public	Yes	14.3	1	21.6	1	0	3	0	17.7	1	67	3.>=60	0	0	1	0	NorUWt	NotCurrent	No	NotCurrent	No	Yes
235	MSM	Yes	Public	No	10.5	0	23.2	1	0	3	0	15.1	0	53	2.40 to 59	1	0	1	1	NorUWt	NotCurrent	Yes	NotCurrent	No	Yes
236	Heterosexual	Yes	Public	Yes	3.3	1	30.7	1	0	2	0	5.6	0	42	2.40 to 59	0	1	1	0	Obese	NotCurrent	No	NotCurrent	No	No
237	IVDU	Yes	Uninsured	No	14.7	0	24	1	0	2	0	20.9	0	49	2.40 to 59	1	0	1	0	NorUWt	NotCurrent	No	NotCurrent	No	Yes
238	Heterosexual	Yes	Public	Yes	3.6	1	24.2	0	0	4	0	11.5	0	62	3.>=60	1	0	1	0	NorUWt	Current	Yes	NotCurrent	No	Yes
239	Heterosexual	Yes	Private	Yes	6.7	1	29.2	1	0	4	0	6.7	9	54	2.40 to 59	0	1	1	0	Overwt	NotCurrent	No	NotCurrent	No	No
240	MSM	Yes	Uninsured	Yes	4.6	1	28.8	0	0	3	0	3.2	0	25	1.<40	1	1	1	0	Overwt	NotCurrent	No	NotCurrent	Major/Other	No
241	Heterosexual	Yes	Public	No	4	0	51.4	0	0	2	0	3.5	0	45	2.40 to 59	0	1	1	0	Obese	NotCurrent	No	NotCurrent	No	Yes
242	MSM	Yes	Public	No	2.8	0	27.1	1	0	3	0	2.8	0	56	2.40 to 59	1	0	1	0	Overwt	Missing	Missing	Missing	Missing	Miss
243	MSM	Yes	Uninsured	Yes	8.1	1	23.4	1	0	3	0	7.8	0	53	2.40 to 59	1	1	1	0	NorUWt	Current	Yes	NotCurrent	No	Yes
244	IVDU	Yes	Public	No	4.9	0	39.6	0	0	2	0	5.1	0	44	2.40 to 59	1	0	1	0	Obese	NotCurrent	No	NotCurrent	No	No
245	Heterosexual	Yes	Private	Yes	8.8	1	17.6	1	0	2	0	8.7	0	53	2.40 to 59	1	1	1	0	NorUWt	NotCurrent	No	NotCurrent	Major/Other	Yes
246	MSM	Yes	Private	Yes	14.7	1	32.4		0	3	0	11.2	0	54	2.40 to 59	1	0	1	0	Obese	NotCurrent	No	NotCurrent	Major/Other	Yes
247	Heterosexual	Yes	Private	No	9.9	0	27.1	1	0	5	0	9.5	0	43	2.40 to 59	0	1	0	1	Overwt	Missing	Missing	Missing	Missing	Miss
248	Heterosexual	Yes	Private	Yes	14.5	1	29.8	0	0	2	0	23.9	0	53	2.40 to 59	0	0	1	0	Overwt	NotCurrent	No	NotCurrent	No	Yes
249	MSM	No	Uninsured	Yes	1.8	0	29.2	0	0	3	0		0	25	1.<40	1	1	1	0	Overwt	NotCurrent	Missing	NotCurrent	Major/Other	Miss
250	MSM	Yes	Private	No	12.5	0	20.8	1	0	3	0	15.8	0	51	2.40 to 59	1	0	1	0	NorUWt	NotCurrent	Yes	NotCurrent	No	Yes
251	Heterosexual	Yes	Private	Yes	9.2	1	34.5	1	1	4	0	7.5	0	42	2.40 to 59	0	1	1	0	Obese	Missing	Missing	Missing	Missing	Miss
252	MSM	Yes	Public	Yes	5.9	1	22.8	0	1	5	1	5.9	0	57	2.40 to 59	1	0	1	0	NorUWt	Current	No	NotCurrent	Major/Other	Yes
253	Heterosexual	Yes	Uninsured	Yes	8.4	1	47.9	1	0	3	0	6.7	0	46	2.40 to 59	0	0	1	0	Obese	Missing	Missing	Missing	Missing	Miss
254	IVDU	Yes	Uninsured	Yes	3.2	0	34.3	1	0	3	0	1.6	0	39	1.<40	0	1	1	0	Obese	Current	No	NotCurrent	Major/Other	Yes
255	Heterosexual	Yes	Public	No	4.5	0	32.5	1	0	4	0	4.3	0	48	2.40 to 59	0	1	1	0	Obese	NotCurrent	No	NotCurrent	Major/Other	Yes
256	Heterosexual	Yes	Public	Yes	11.6	1	47.4	1	0	3	0	8.5	1	42	2.40 to 59	0	1	0	0	Obese	NotCurrent	No	NotCurrent	No	No
257	MSM	Yes	Uninsured	No	6	0	36.6	0	0	3	0	5.9	0	43	2.40 to 59	1	1	1	0	Obese	Missing	Missing	Missing	Missing	Miss
258	MSM	Yes	Uninsured	Yes	10.4	1	18.6	1	0	4	0	9.8	0	50	2.40 to 59	1	1	0	1	NorUWt	NotCurrent	No	NotCurrent	Major/Other	No
259	MSM	Yes	Public	Yes	5.8	1	28.6	1	0	3	0	5.6	0	64	3.>=60	1	1	1	0	Overwt	NotCurrent	No	Missing	No	Miss
260	MSM	Yes	Private	No	14.4	0	23.2	0	0	3	0	23.8	0	59	2.40 to 59	1	0	1	0	NorUWt	NotCurrent	No	Missing	No	Yes
261	MSM	Yes	Public	No	14	1	22.2	0	0	3	1	17	0	50	2.40 to 59	1	0	1	0	NorUWt	NotCurrent	No	NotCurrent	No	Yes
262	IVDU	Yes	Private	No	14.6	0	23.8	1	0	2	0	16.7	0	46	2.40 to 59	1	0	1	0	NorUWt	Missing	Missing	Missing	Missing	Miss
263	MSM	Yes	Uninsured	No	3.6	0	21.2	1	0	3	0	3.1	0	24	1.<40	1	1	0	0	NorUWt	NotCurrent	No	NotCurrent	No	No
264	MSM	Yes	Public	Yes	5.5	1	32.4	1	0	3	0	7.5	0	54	2.40 to 59	1	1	1	0	Obese	NotCurrent	No	NotCurrent	No	Yes
265	MSM	Yes	Public	No	14.4	0	18.8	1	0	2	0	18.1	0	53	2.40 to 59	1	0	1	0	NorUWt	NotCurrent	No	NotCurrent	No	Yes
266	Heterosexual	Yes	Private	Yes	5.7	1	35.4	0	0	3	0	0.7	0	49	2.40 to 59	0	1	1	0	Obese	NotCurrent	Yes	NotCurrent	No	Yes
267	MSM	Yes	Private	No	1.8	0	21.8	1	0	2	0	1.6	0	45	2.40 to 59	1	0	1	0	NorUWt	Current	No	NotCurrent	No	Yes
268	MSM	Yes	Uninsured	No	14.7	0	30.6	1	0	4	0	3.6	0	47	2.40 to 59	1	0	1	1	Obese	NotCurrent	No	NotCurrent	No	Yes
269	MSM	Yes	Public	No	14.6	0	22.1	1	0	3	0	15.7	0	48	2.40 to 59	1	0	1	0	NorUWt	NotCurrent	No	Missing	Major/Other	Yes
270	MSM	Yes	Uninsured	Yes	2.2	1	21.5	0	0	6	0	3	0	29	1.<40	1	1	1	0	NorUWt	NotCurrent	Missing	NotCurrent	Major/Other	Yes
271	Heterosexual	Yes	Public	Yes	4	1	16.2	1	0	4	0	4	0	52	2.40 to 59	1	1	1	0	NorUWt	Current	Yes	NotCurrent	No	Yes
272		Yes	Public	Yes	14	1	21.1	0	0	2	0	21.3	0	54	2.40 to 59	1	0	1	0	NorUWt	Missing	Missing	Missing	Missing	Miss
273	MSM	Yes	Private	Yes	9.9	0	26.9	0	0	2	0	10.9	0	50	2.40 to 59	1	0	1	0	Overwt	Current	Yes	NotCurrent	No	No
274	Heterosexual	Yes	Private	No	14.3	0	34	0	0	2	0	2.6	0	43	2.40 to 59	0	1	0	1	Obese	Missing	Missing	Missing	Missing	Miss
275	Heterosexual	Yes	Private	No	13.3	0	21.7	1	0	3	0	21.7	0	56	2.40 to 59	0	0	1	0	NorUWt	Current	No	NotCurrent	No	No
276	MSM	Yes	Private	No	11.3	0	20.8		0	6	0	20.8	0	44	2.40 to 59	1	0	1	0	NorUWt	NotCurrent	No	NotCurrent	No	Yes
277	Heterosexual	No	Private	No	14.5	0	22.3	1	0	4	0	12.2	0	61	3.>=60	1	1	1	0	NorUWt	Missing	Missing	Missing	Missing	Miss
278	MSM	Yes	Private	Yes	4	1	26	1	0	5	1	4.1	1	64	3.>=60	1	0	1	0	Overwt	Current	No	NotCurrent	No	No
279	MSM	Yes	Private	No	14.4	0	25.5	1	0	3	0	14.7	0	55	2.40 to 59	1	0	1	0	Overwt	NotCurrent	No	NotCurrent	No	Yes
280	MSM	Yes	Private	No	10	0	24	1	0	2	0	8.6	0	50	2.40 to 59	1	0	1	0	NorUWt	Missing	Missing	Missing	Missing	Miss
281	Heterosexual	Yes	Public	No	10.1	1	39.4	0	0	3	0	11.3	0	41	2.40 to 59	0	1	1	0	Obese	NotCurrent	No	NotCurrent	No	Yes
282	Heterosexual	Yes	Public	No	2.4	0	28.2	1	0	4	0	2.4	0	54	2.40 to 59	1	1	0	1	Overwt	Current	Yes	Current	No	Yes
283	MSM	Yes	Public	No	7.5	0	22.8	0	0	3	0	6.2	0	31	1.<40	1	1	0	1	NorUWt	NotCurrent	Yes	NotCurrent	No	Miss
284	MSM	Yes	Public	No	13.3	0	24.5	1	0	3	0	15.9	0	48	2.40 to 59	1	1	1	0	NorUWt	NotCurrent	No	NotCurrent	No	Yes
285	Heterosexual	Yes	Private	No	13.4	0	27.8	1	0	5	0	8.3	0	45	2.40 to 59	1	1	1	0	Overwt	NotCurrent	No	NotCurrent	No	Yes
286	IVDU	Yes	Public	Yes	14.5	1	23.6	0	0	1	0	14	0	55	2.40 to 59	1	0	1	0	NorUWt	Missing	Missing	Missing	Missing	Miss
287	MSM	Yes	Public	No	7.5	0	24.1	1	0	9	0	7.2	0	44	2.40 to 59	1	1	1	0	NorUWt	Missing	No	Missing	Major/Other	Yes
288	MSM	Yes	Public	Yes	6.2	1	23.6	0	0	5	1	6.2	0	50	2.40 to 59	1	1	1	0	NorUWt	Current	No	NotCurrent	No	No
289	MSM	Yes	Private	No	13.1	0	20.2	1	0	3	0	20.3	0	58	2.40 to 59	1	0	1	0	NorUWt	NotCurrent	No	NotCurrent	No	Yes
290	Heterosexual	Yes	Public	Yes	4.1	0	24.1	1	0	3	0	4.1	0	54	2.40 to 59	1	1	1	0	NorUWt	NotCurrent	No	NotCurrent	No	Miss
291	Heterosexual	Yes	Private	Yes	2.7	1	27.5	1	1	4	0	2.7	0	50	2.40 to 59	0	1	1	0	Overwt	NotCurrent	No	NotCurrent	No	Yes
292	Heterosexual	Yes	Private	Yes	14.4	1	23.3	0	1	2	0	20.1	0	57	2.40 to 59	1	1	1	0	NorUWt	NotCurrent	No	NotCurrent	No	Yes
293	IVDU	Yes	Public	No	5.1	0	20.3	1	0	3	0	5.1	0	52	2.40 to 59	1	0	1	0	NorUWt	NotCurrent	Yes	NotCurrent	No	Yes
294	MSM	Yes	Uninsured	No	2.7	0	30.8	1	0	3	0	2.5	0	46	2.40 to 59	1	0	1	0	Obese	NotCurrent	No	NotCurrent	No	Yes
295	MSM	Yes	Private	Yes	3.7	1	20.8	1	0	2	0	3.7	0	51	2.40 to 59	1	1	1	0	NorUWt	NotCurrent	Yes	NotCurrent	No	Miss
296	MSM	Yes	Private	Yes	10.6	1	27.6	0	1	3	0	14.7	0	52	2.40 to 59	1	0	1	0	Overwt	Current	No	NotCurrent	Major/Other	Yes
297	IVDU	Yes	Public	No	14.4	0	19.9	1	0	2	0	19.4	0	59	2.40 to 59	1	0	1	0	NorUWt	Missing	Missing	Missing	Missing	Miss
298	MSM	Yes	Public	Yes	5.3	0	27.1	1	0	3	1	5.3	0	49	2.40 to 59	1	0	1	0	Overwt	Current	No	NotCurrent	No	Miss
299	Heterosexual	Yes	Private	No	2.6	0	25.7	1	0	3	0	2.6	0	45	2.40 to 59	1	1	1	0	Overwt	Current	Yes	NotCurrent	No	No
300	Heterosexual	Yes	Private	Yes	4.2	1	41.4	0	0	3	0	4	0	56	2.40 to 59	1	1	1	0	Obese	NotCurrent	Yes	Current	Major/Other	Miss
301	MSM	Yes	Private	No	14.4	0	24.8	1	0	3	0	15.4	0	57	2.40 to 59	1	0	1	0	NorUWt	NotCurrent	Yes	NotCurrent	No	Yes
302	MSM	Yes	Public	Yes	14.6	1	25.1	1	0	3	0	17.2	0	67	3.>=60	1	0	1	0	Overwt	Missing	Missing	Missing	Missing	Miss
303	Heterosexual	Yes	Public	Yes	14.5	1	39.9	0	0	3	0	16.2	0	55	2.40 to 59	0	1	1	0	Obese	Missing	Missing	Missing	Missing	Miss
304	MSM	Yes	Public	Yes	2.9	1	28.5	1	0	2	0	3.2	0	45	2.40 to 59	1	0	1	0	Overwt	Current	No	NotCurrent	No	Yes
305	MSM	Yes	Private	Yes	7	1	21.9	1	1	3	1	7.2	0	42	2.40 to 59	1	1	1	0	NorUWt	Current	No	NotCurrent	No	Yes
306	MSM	Yes	Private	Yes	14.5	1	31	1	1	3	0	22.5	1	56	2.40 to 59	1	1	1	0	Obese	Current	No	NotCurrent	No	Yes
307	MSM	Yes	Public	Yes	14.2	0	25.1	1	0	3	1	20.6	0	55	2.40 to 59	1	0	1	0	Overwt	Current	No	NotCurrent	Major/Other	Yes
308	MSM	Yes	Public	Yes	14.5	1	21.5	1	0	2	0	22.6	1	50	2.40 to 59	1	0	1	0	NorUWt	Missing	Missing	Missing	Missing	Miss
309	Heterosexual	Yes	Private	No	3	0	34	1	0	4	0	3.5	0	44	2.40 to 59	0	1	1	0	Obese	Current	No	NotCurrent	No	Yes
310	Heterosexual	Yes	Private	Yes	14.4	1	23	1	0	3	0	18.8	0	55	2.40 to 59	0	0	1	0	NorUWt	NotCurrent	No	NotCurrent	No	Yes
311	Heterosexual	Yes	Public	Yes	14.1	1	44.5	1	0	6	0	22.9	1	44	2.40 to 59	0	1	1	0	Obese	Missing	Missing	Missing	Missing	Miss
312	MSM	Yes	Uninsured	No	6.9	0	23.4	0	0	3	0	6.7	0	60	3.>=60	1	0	1	0	NorUWt	Current	No	NotCurrent	No	Yes
313	Heterosexual	Yes	Private	Yes	9.8	1	25.6	0	1	3	0	9.7	1	75	3.>=60	0	1	1	0	Overwt	NotCurrent	No	NotCurrent	No	Yes
314	MSM	Yes	Public	No	8.1	0	19.7	0	0	4	0	8	0	53	2.40 to 59	1	1	1	1	NorUWt	Current	No	NotCurrent	Major/Other	No
315		Yes	Uninsured	Yes	3.9	1	33.3	0	0	4	0	3.9	0	42	2.40 to 59	1	1	1	0	Obese	NotCurrent	No	NotCurrent	No	No
316	MSM	Yes	Private	Yes	14.3	0	39.6	1	1	3	0	17.7	0	54	2.40 to 59	1	0	1	0	Obese	Missing	Missing	Missing	Major/Other	Yes
317	Heterosexual	Yes	Public	Yes	10.3	1	29.1	1	0	6	0	8.6	1	57	2.40 to 59	0	1	1	1	Overwt	Missing	Missing	Missing	Missing	Miss
318	MSM	Yes	Public	No	14.4	0	18.9	1	0	3	0	19.2	0	46	2.40 to 59	1	0	1	0	NorUWt	Missing	Missing	Missing	Missing	Miss
319		Yes	Uninsured	No	1.7	0	24.9	1	0	8	0	1.7	0	49	2.40 to 59	1	0	1	0	NorUWt	NotCurrent	No	NotCurrent	No	Yes
320	Heterosexual	Yes	Public	No	14.5	0	27.3	1	0	2	0	16.8	0	43	2.40 to 59	0	1	1	1	Overwt	Missing	Missing	Missing	Missing	Miss
321	Heterosexual	Yes	Uninsured	No	12.9	0	23.7	1	0	3	0	12.5	0	53	2.40 to 59	0	1	1	0	NorUWt	NotCurrent	No	NotCurrent	No	Yes
322	MSM	Yes	Private	No	6.6	0	29.6	1	0	4	0	6.6	0	53	2.40 to 59	1	1	1	0	Overwt	Current	No	Current	Major/Other	No
323	MSM	Yes	Public	No	13.1	0	23.6	1	0	2	0	21	0	47	2.40 to 59	1	0	1	0	NorUWt	NotCurrent	No	NotCurrent	No	Yes
324	Heterosexual	Yes	Private	No	8	1	25.4	0	0	3	0	4.2	0	49	2.40 to 59	1	1	1	0	Overwt	NotCurrent	Yes	NotCurrent	No	Yes
325	MSM	Yes	Public	Yes	13	1	24.1	1	0	3	0	13	0	58	2.40 to 59	1	0	1	0	NorUWt	NotCurrent	No	NotCurrent	No	Yes
326	MSM	Yes	Public	No	10.6	0	24.2	1	0	3	0	21.3	0	54	2.40 to 59	1	0	1	0	NorUWt	NotCurrent	No	Current	No	Yes
327	MSM	Yes	Private	No	14.2	0	24.2	1	0	3	0	17	0	54	2.40 to 59	1	0	1	0	NorUWt	NotCurrent	Yes	NotCurrent	No	Yes
328	Heterosexual	Yes	Public	No	14	0	18.6	1	0	3	0	14.9	0	68	3.>=60	1	0	1	0	NorUWt	NotCurrent	Yes	NotCurrent	No	Yes
329	Heterosexual	Yes	Private	Yes	8.2	1	31.8	0	0	3	0	8.2	0	49	2.40 to 59	0	1	1	0	Obese	NotCurrent	No	NotCurrent	No	Yes
330	MSM	Yes	Public	Yes	10.3	1	27.5	0	0	3	0	6.9	0	49	2.40 to 59	1	0	0	0	Overwt	NotCurrent	No	NotCurrent	No	Yes
331	Heterosexual	Yes	Uninsured	No	13.1	0	23	1	0	3	0	19.8	0	62	3.>=60	0	1	1	0	NorUWt	Current	No	NotCurrent	No	Yes
332	MSM	Yes	Uninsured	Yes	6.3	1	25	0	0	3	0	15.7	0	50	2.40 to 59	1	1	1	0	Overwt	NotCurrent	No	NotCurrent	Major/Other	Yes
333	MSM	Yes	Public	Yes	14.5	1	21.7	1	0	3	0	20.5	1	53	2.40 to 59	1	0	1	0	NorUWt	Missing	Missing	Missing	Missing	Miss
334	Heterosexual	Yes	Public	Yes	14.7	1	27.7	0	1	4	1	15	0	55	2.40 to 59	0	1	1	0	Overwt	NotCurrent	No	Missing	No	No
335	Heterosexual	Yes	Public	No	6.8	1	41.6	1	0	6	0	1.4	0	28	1.<40	0	1	0	0	Obese	Missing	Missing	Missing	Missing	Miss
336	MSM	Yes	Public	No	6	0	22.9	1	0	3	1	5.9	0	49	2.40 to 59	1	0	1	0	NorUWt	Current	Yes	NotCurrent	No	Yes
337	MSM	Yes	Private	Yes	4.7	1	35.4	1	0	6	0	4.5	0	48	2.40 to 59	1	0	1	0	Obese	NotCurrent	No	NotCurrent	Major/Other	No
338	Heterosexual	Yes	Uninsured	No	6.9	0	30.4	1	1	6	0	6	0	63	3.>=60	1	1	1	0	Obese	Missing	Missing	Missing	No	Miss
339	MSM	Yes	Public	No	14.8	0	29.8	1	0	3	0	18.4	0	55	2.40 to 59	1	0	1	0	Overwt	Missing	No	Missing	Major/Other	Yes
340	MSM	Yes	Public	Yes	10.3	1	22.8	1	1	4	0	10.1	0	46	2.40 to 59	1	0	1	1	NorUWt	NotCurrent	No	NotCurrent	No	No
341	MSM	Yes	Private	Yes	9.6	0	18.4	1	0	2	0	9.6	0	50	2.40 to 59	1	1	1	0	NorUWt	Current	No	NotCurrent	No	Yes
342	MSM	Yes	Private	No	14.5	0	22.5	1	0	3	0	10.4	0	47	2.40 to 59	1	0	1	0	NorUWt	Missing	Missing	Missing	Missing	Miss
343	Heterosexual	No	Public	Yes	6.1	1	31.8	0	0	4	0		0	55	2.40 to 59	0	1	1	0	Obese	Missing	Missing	Missing	Missing	Miss
344	Heterosexual	Yes	Private	Yes	14.5	1	24.8	1	0	4	0	21.8	0	58	2.40 to 59	1	0	1	1	NorUWt	Current	Yes	NotCurrent	No	Yes
345	Heterosexual	Yes	Uninsured	No	2.3	0	18.1	1	0	4	0	2.3	0	35	1.<40	1	1	1	0	NorUWt	Current	No	NotCurrent	Major/Other	Yes
346	MSM	Yes	Public	No	1.4	0	26.1	1	0	3	0	6.5	0	47	2.40 to 59	1	1	1	0	Overwt	Current	No	NotCurrent	No	Yes
347	MSM	Yes	Private	Yes	13.9	1	28.3	0	1	3	1	21.5	0	59	2.40 to 59	1	0	1	0	Overwt	NotCurrent	No	NotCurrent	No	Yes
348	Heterosexual	No	Private	Yes	11	1	32.1	1	0	2	0	8.6	0	56	2.40 to 59	1	1	1	0	Obese	Missing	No	NotCurrent	No	Yes
349	MSM	Yes	Public	Yes	14.4	1	23.6	0	1	3	1	21.6	0	63	3.>=60	1	0	1	0	NorUWt	NotCurrent	No	NotCurrent	No	Yes
350	MSM	Yes	Uninsured	No	14.5	0	21.4	1	0	3	0	13.7	0	43	2.40 to 59	1	1	1	0	NorUWt	Current	No	NotCurrent	No	Yes
351	Heterosexual	Yes	Uninsured	No	4.1	0	27.1	1	0	3	0	4	0	47	2.40 to 59	0	1	1	0	Overwt	Current	No	Current	No	No
352	Heterosexual	Yes	Public	Yes	14.5	1	40.4	1	1	2	0	16.2	0	48	2.40 to 59	0	1	1	0	Obese	Missing	Missing	Missing	Missing	Miss
353	Heterosexual	Yes	Private	Yes	14.1	1	27.9	0	0	2	0	14	0	44	2.40 to 59	0	1	1	0	Overwt	NotCurrent	No	Missing	No	Yes
354	MSM	Yes	Private	Yes	14.5	0	27.6	1	0	3	0	15.5	1	57	2.40 to 59	1	0	1	0	Overwt	Missing	Missing	Missing	Missing	Miss
355	MSM	Yes	Public	Yes	14.6	1	21.1	0	0	3	0	21.2	1	52	2.40 to 59	1	0	1	0	NorUWt	NotCurrent	No	NotCurrent	No	Yes
356	Heterosexual	Yes	Public	Yes	14.7	1	55.1	1	0	2	0	9.4	0	48	2.40 to 59	0	1		1	Obese	NotCurrent	No	NotCurrent	No	Miss
357	Heterosexual	Yes	Public	No	13.2	0	28.3	1	1	2	0	11.2	0	43	2.40 to 59	0	1	1	0	Overwt	NotCurrent	No	NotCurrent	No	Yes
358	IVDU	Yes	Uninsured	Yes	14.5	1	25.9	1	0	3	0	19.9	1	54	2.40 to 59	0	1	1	0	Overwt	Missing	Missing	Missing	Missing	Miss
359	MSM	Yes	Private	Yes	14.5	1	24.5	0	0	4	0	21.4	0	52	2.40 to 59	1	0	1	0	NorUWt	NotCurrent	Yes	NotCurrent	No	Yes
360	Heterosexual	Yes	Uninsured	Yes	14.1	1	33.9	1	0	2	0	17	0	55	2.40 to 59	1	1	1	0	Obese	Missing	Missing	Missing	Missing	Miss
361	Heterosexual	Yes	Uninsured	No	14.4	0	21.8	1	0	2	0	11.8	0	47	2.40 to 59	0	1	1	0	NorUWt	Missing	Missing	Missing	Missing	Miss
362	MSM	Yes	Private	Yes	14.6	1	31.3	0	1	3	0	15.5	0	49	2.40 to 59	1	1	1	0	Obese	NotCurrent	No	NotCurrent	No	No
363	IVDU	Yes	Private	No	14.6	0	22.4	1	0	4	0	20	0	53	2.40 to 59	1	0	1	0	NorUWt	Missing	Yes	Current	Major/Other	Yes
364	MSM	Yes	Public	No	1.8	0	29	1	0	3	0	1.5	0	47	2.40 to 59	1	1	0	0	Overwt	Current	Yes	NotCurrent	Major/Other	No
365	MSM	Yes	Uninsured	No	10.1	1	27.9	0	0	3	0	7.6	0	51	2.40 to 59	1	1	1	0	Overwt	NotCurrent	No	NotCurrent	No	Yes
366	Heterosexual	Yes	Private	No	10.8	1	21.7	0	0	3	0	10.7	0	59	2.40 to 59	1	0	1	1	NorUWt	Current	No	NotCurrent	No	No
367	MSM	Yes	Uninsured	No	13.8	0	31	1	0	3	0	14.6	0	39	1.<40	1	1	1	0	Obese	NotCurrent	No	NotCurrent	No	No
368	IVDU	Yes	Private	No	2	0	21.6	1	0	4	0	4	1	48	2.40 to 59	1	1	1	1	NorUWt	Missing	Missing	Missing	Missing	Miss
369	Heterosexual	Yes	Public	No	12.7	0	27.7	1	0	5	0	16.4	0	44	2.40 to 59	0	1	1	0	Overwt	NotCurrent	No	NotCurrent	Major/Other	Yes
370	MSM	Yes	Uninsured	No	3.2	0	28	1	0	3	0	3.1	0	48	2.40 to 59	1	0	1	1	Overwt	Current	No	NotCurrent	No	Yes
371	MSM	Yes	Public	Yes	8.7	1	21.1	0	0	3	0	3.4	0	64	3.>=60	1	0	1	0	NorUWt	Current	No	Missing	Major/Other	Yes
372	MSM	Yes	Public	Yes	13.7	1	24.9	1	0	4	0	4.9	0	55	2.40 to 59	1	1	1	0	NorUWt	NotCurrent	Missing	Missing	Major/Other	No
373	Heterosexual	Yes	Public	Yes	14.2	0	20.4	1	0	2	0	22.3	0	62	3.>=60	0	0	1	0	NorUWt	NotCurrent	No	NotCurrent	No	Yes
374	MSM	Yes	Private	No	14.5	0	22.5	1	1	3	0	16	1	49	2.40 to 59	1	1	1	0	NorUWt	NotCurrent	Yes	NotCurrent	No	Yes
375	MSM	No	Private	Yes	1.4	1	22.2	1	0	3	0		0	26	1.<40	1	0	1	0	NorUWt	Missing	Missing	Missing	Missing	Miss
376	MSM	No	Private	No	1.1	0	35.9	0	0	5	0		0	43	2.40 to 59	1	0	1	0	Obese	Current	No	NotCurrent	No	Yes
377	MSM	Yes	Public	Yes	14.5	1	29.6	1	0	2	0	17.4	0	67	3.>=60	1	0	1	0	Overwt	Missing	Missing	Missing	Missing	Miss
378	Heterosexual	Yes	Private	Yes	13.9	1	31.3	0	0	3	0	13	0	41	2.40 to 59	0	1	1	0	Obese	Missing	Missing	Missing	Missing	Miss
379	MSM	Yes	Public	No	14.6	0	30.1	1	0	4	0	10.4	0	53	2.40 to 59	1	0	1	0	Obese	NotCurrent	No	NotCurrent	No	Yes
380	MSM	Yes	Uninsured	No	14	0	20.9	0	0	3	1	4.6	0	40	2.40 to 59	1	1	0	0	NorUWt	NotCurrent	No	NotCurrent	No	Yes
381	IVDU	No	Public	No	14.2	0	20.7	1	0	3	0		0	51	2.40 to 59	0	0	0	0	NorUWt	Current	No	NotCurrent	No	Miss
382	MSM	Yes	Uninsured	No	14.6	0	25.6	1	0	3	0	18.9	0	53	2.40 to 59	1	0	1	0	Overwt	NotCurrent	Yes	NotCurrent	No	No
383	MSM	Yes	Uninsured	No	9.4	0	28.9	1	0	3	0	9.3	0	43	2.40 to 59	1	1	1	0	Overwt	NotCurrent	No	NotCurrent	No	Yes
384	Heterosexual	Yes	Public	Yes	7.9	1	22.8	0	0	2	0	7.9	0	73	3.>=60	1	0	1	1	NorUWt	Missing	Missing	Missing	Missing	Miss
385	MSM	Yes	Private	Yes	14.4	1	23.9	1	0	2	0	17.9	0	62	3.>=60	1	0	1	0	NorUWt	NotCurrent	Yes	NotCurrent	No	Miss
386	MSM	Yes	Public	Yes	6.1	1	32.3		0	2	0	9.9	0	58	2.40 to 59	1	0	1	0	Obese	Missing	Missing	Missing	Missing	Miss
387	MSM	Yes	Public	Yes	14.6	1	26.8	0	0	4	0	11.7	1	55	2.40 to 59	1	0	1	0	Overwt	NotCurrent	Yes	NotCurrent	No	Yes
388	IVDU	Yes	Public	Yes	11	1	21.8	0	1	4	0	17.9	0	67	3.>=60	1	1	1	0	NorUWt	Current	No	NotCurrent	No	No
389	MSM	Yes	Private	No	12.9	0	20.5	1	0	3	0	12.7	0	48	2.40 to 59	1	1	1	0	NorUWt	NotCurrent	No	NotCurrent	No	No
390	IVDU	Yes	Private	Yes	7.5	1	23.3	0	0	2	1	8.6	0	51	2.40 to 59	1	0	1	0	NorUWt	NotCurrent	No	NotCurrent	No	Yes
391	MSM	Yes	Public	No	13.1	0	21.8	1	0	2	0	10.4	0	40	2.40 to 59	1	1	1	0	NorUWt	Current	No	NotCurrent	No	Yes
392	IVDU	Yes	Public	Yes	4.4	1	29.6	1	1	2	1	4.2	0	57	2.40 to 59	1	1	1	0	Overwt	Missing	Missing	Missing	Missing	Miss
393	Heterosexual	Yes	Private	Yes	14.7	1	32.4	0	1	2	0	2.4	0	55	2.40 to 59	1	1	1	0	Obese	NotCurrent	No	NotCurrent	No	Yes
394	MSM	Yes	Uninsured	No	11.8	0	18.6	1	0	2	0	18.6	0	51	2.40 to 59	1	0	1	0	NorUWt	Current	No	NotCurrent	No	Yes
395	MSM	Yes	Public	Yes	4	1	22.8	0	0	3	0	6	0	55	2.40 to 59	1	0	1	0	NorUWt	Missing	Missing	Missing	Missing	Miss
396	MSM	Yes	Public	Yes	13.8	1	21.1	0	0	5	0	17	0	46	2.40 to 59	1	0	1	0	NorUWt	NotCurrent	No	NotCurrent	No	Yes
397	MSM	Yes	Private	No	4	0	31	1	0	3	0	3.8	0	52	2.40 to 59	1	1	1	0	Obese	Current	No	Current	Major/Other	Yes
398	Heterosexual	Yes	Public	Yes	14.7	1	29.5	1	0	3	0	20.5	0	53	2.40 to 59	0	1	1	0	Overwt	NotCurrent	No	NotCurrent	Missing	Yes
399	Heterosexual	No	Private	Yes	14.1	1	22.2	1	0	1	0	15.5	0	54	2.40 to 59	1	0	1	0	NorUWt	Missing	Missing	Missing	Missing	Miss
400	MSM	Yes	Public	No	14.4	0	21.8	1	0	5	0	22.1	1	53	2.40 to 59	1	0	1	0	NorUWt	NotCurrent	No	NotCurrent	No	No
401	MSM	Yes	Private	Yes	14.6	1	23.7	1	0	3	0	20.3	1	60	3.>=60	1	0	1	0	NorUWt	Missing	Missing	Missing	Missing	Miss
402	Heterosexual	No	Private	No	1.1	1	26.5	0	0	7	0		1	38	1.<40	0	1	1	0	Overwt	NotCurrent	Yes	Missing	No	Yes
403	MSM	Yes	Public	No	8.9	0	21.2	1	0	3	0	6	0	41	2.40 to 59	1	0	1	0	NorUWt	Current	No	Current	No	No
404	MSM	Yes	Public	Yes	14.8	1	26.5	1	0	6	0	19.2	0	61	3.>=60	1	0	1	0	Overwt	NotCurrent	No	NotCurrent	Major/Other	No
405	MSM	Yes	Private	No	13.8	0	27.5	1	0	2	0	18.5	0	53	2.40 to 59	1	0	1	0	Overwt	Missing	Missing	Missing	Missing	Miss
406	IVDU	Yes	Private	No	6	0	29.6	0	0	2	0	10.2	0	54	2.40 to 59	1	0	1	0	Overwt	Current	Yes	NotCurrent	No	No
407	MSM	Yes	Uninsured	Yes	14.4	1	33.5	1	0	3	0	11.6	0	55	2.40 to 59	1	0	1	0	Obese	Current	No	NotCurrent	No	Yes
408	Heterosexual	Yes	Public	No	7.8	0	19.8	1	0	2	0	17.6	0	57	2.40 to 59	0	0	0	1	NorUWt	Missing	Missing	Missing	Missing	Miss
409	MSM	Yes	Public	Yes	14.3	1	15	0	0	4	0	14.9	0	64	3.>=60	1	0	1	1	NorUWt	NotCurrent	No	NotCurrent	Major/Other	Yes
410	Heterosexual	Yes	Uninsured	No	14.7	0	23.9	1	0	4	0	16.7	0	46	2.40 to 59	1	1	1	1	NorUWt	NotCurrent	Yes	NotCurrent	No	Yes
411	MSM	Yes	Private	Yes	14.2	1	25.8	1	0	2	0	19.1	1	65	3.>=60	1	0	1	0	Overwt	NotCurrent	No	NotCurrent	No	Yes
412	MSM	Yes	Public	No	14.3	0	20.4	1	0	3	0	18	0	47	2.40 to 59	1	0	1	0	NorUWt	NotCurrent	No	NotCurrent	No	Yes
413	Heterosexual	Yes	Private	Yes	14.6	1	27.9	1	0	3	0	16.8	0	47	2.40 to 59	0	0	1	0	Overwt	NotCurrent	No	NotCurrent	No	Yes
414	IVDU	Yes	Public	No	14.7	0	23.5	0	0	4	0	17	0	56	2.40 to 59	1	1	1	0	NorUWt	Missing	Missing	Missing	Missing	Miss
415	MSM	Yes	Private	No	13.2	0	27.9	1	0	2	0	13.1	0	50	2.40 to 59	1	0	1	0	Overwt	NotCurrent	No	NotCurrent	Major/Other	Yes
416	Heterosexual	Yes	Private	Yes	14.2	1	23.9	0	0	3	0	19.8	0	46	2.40 to 59	1	1	1	0	NorUWt	NotCurrent	No	NotCurrent	No	Yes
417	Heterosexual	Yes	Uninsured	Yes	10.4	1	39.4	0	0	4	0	11.9	0	51	2.40 to 59	0	1	1	0	Obese	NotCurrent	No	NotCurrent	No	No
418	MSM	Yes	Private	Yes	14.7	1	27.7	1	0	2	0	18.2	0	49	2.40 to 59	1	0	1	0	Overwt	Missing	Missing	Missing	Missing	Miss
419	Heterosexual	Yes	Private	Yes	13.5	1	31.7	1	0	2	0	16.3	0	55	2.40 to 59	0	1	1	1	Obese	Missing	Missing	Missing	Missing	Miss
420	Heterosexual	Yes	Private	No	14.5	0	26.3	1	0	2	0	20	0	63	3.>=60	0	0	1	0	Overwt	Missing	Missing	Missing	Missing	Miss
421	MSM	Yes	Uninsured	No	10.8	0	26.5	1	0	3	1	6.1	0	55	2.40 to 59	1	0	1	0	Overwt	NotCurrent	No	NotCurrent	No	No
422	Heterosexual	Yes	Private	No	13.7	0	19.3	1	0	3	0	10.6	0	59	2.40 to 59	0	1	1	0	NorUWt	NotCurrent	No	NotCurrent	No	Yes
423	MSM	Yes	Private	No	12.1	0	18.2	0	0	3	0	11.5	0	57	2.40 to 59	1	0	1	0	NorUWt	Missing	Missing	Missing	Missing	Miss
424	Heterosexual	Yes	Public	Yes	14.8	1	30.4	0	0	1	0	18.8	0	56	2.40 to 59	0	1	1	0	Obese	Missing	Missing	Missing	Missing	Miss
425	MSM	Yes	Private	No	8	0	24	0	0	2	1	7.9	0	54	2.40 to 59	1	1	1	0	NorUWt	Current	Yes	Current	No	Yes
426	Heterosexual	Yes	Public	No	11.9	0	23.9	1	0	3	0	11.2	0	48	2.40 to 59	0	0	1	0	NorUWt	Missing	Missing	Missing	No	Yes
427	Heterosexual	Yes	Private	Yes	13.5	1	24.5	1	0	3	0	19.1	0	55	2.40 to 59	0	0	1	0	NorUWt	NotCurrent	Yes	NotCurrent	No	Yes
428	MSM	Yes	Private	Yes	7.9	1	21.8	0	0	3	0	15.1	0	41	2.40 to 59	1	1	1	0	NorUWt	NotCurrent	No	NotCurrent	No	Yes
429	Heterosexual	Yes	Private	Yes	14.3	1	38.4	1	0	2	0	14.3	0	53	2.40 to 59	0	0	1	0	Obese	Current	No	Missing	No	Yes
430	Heterosexual	Yes	Private	No	11.1	0	21.5	1	0	1	0	9.8	0	62	3.>=60	0	1	1	0	NorUWt	Missing	Missing	Missing	Missing	Miss
431	IVDU	Yes	Private	No	12	0	23.9	1	0	2	0	12	0	42	2.40 to 59	1	0	1	0	NorUWt	NotCurrent	No	NotCurrent	No	Yes
432	IVDU	Yes	Public	No	5.8	0	25.6	1	0	4	0	5.6	0	41	2.40 to 59	0	0	1	0	Overwt	Current	No	NotCurrent	No	No
433	MSM	Yes	Uninsured	No	3	0	29	1	0	2	0	3	0	53	2.40 to 59	1	0	1	0	Overwt	NotCurrent	No	NotCurrent	No	Yes
434	Heterosexual	Yes	Public	No	14.2	0	56.1	1	0	3	0	11.2	0	49	2.40 to 59	0	1	1	0	Obese	NotCurrent	No	NotCurrent	No	Yes
435	Heterosexual	Yes	Private	Yes	2.6	1	37.9	1	0	3	0	5	0	43	2.40 to 59	0	1	1	0	Obese	Missing	Missing	Missing	Missing	Miss
436	Heterosexual	Yes	Private	No	8.2	0	34.4	1	0	2	0	6.1	1	34	1.<40	0	1	1	0	Obese	Missing	Missing	Missing	Missing	Miss
437	Heterosexual	Yes	Uninsured	No	13.8	1	24.7	0	0	3	0	13.2	0	49	2.40 to 59	0	1	1	0	NorUWt	NotCurrent	No	NotCurrent	No	Yes
438	Heterosexual	Yes	Public	No	14.5	0	22	1	0	2	0	19.5	0	57	2.40 to 59	0	1	1	0	NorUWt	Current	Missing	NotCurrent	No	Yes
439	MSM	Yes	Private	Yes	14.6	1	23.2	1	1	3	1	19.7	1	78	3.>=60	1	0	1	0	NorUWt	NotCurrent	No	NotCurrent	No	Yes
440	MSM	Yes	Uninsured	Yes	13.9	1	20.5	1	0	4	0	14.1	0	51	2.40 to 59	1	0	1	0	NorUWt	Current	Yes	NotCurrent	No	No
441	Heterosexual	Yes	Public	No	14.2	0	33.3	0	0	3	0	16.8	1	42	2.40 to 59	0	1	1	0	Obese	NotCurrent	No	NotCurrent	No	Yes
442	IVDU	Yes	Public	No	14.5	0	23.4	1	0	2	0	18.7	0	52	2.40 to 59	1	0	1	0	NorUWt	Current	Yes	NotCurrent	No	Yes
443	MSM	Yes	Public	Yes	6.2	1	20.3	1	0	7	0	6.2	0	50	2.40 to 59	1	1	1	1	NorUWt	Current	No	NotCurrent	No	Yes
444	MSM	Yes	Uninsured	Yes	6.7	1	31.5	0	0	5	0	4.6	0	49	2.40 to 59	1	0	1	0	Obese	NotCurrent	Yes	NotCurrent	Major/Other	Yes
445	MSM	Yes	Public	Yes	14.1	1	22.1	1	0	3	0	7.5	0	48	2.40 to 59	1	0	1	0	NorUWt	Missing	Missing	Missing	Missing	Miss
446	MSM	Yes	Public	Yes	13	1	26.9	1	0	2	0	13.3	0	45	2.40 to 59	1	0	1	0	Overwt	NotCurrent	No	NotCurrent	No	Miss
447	MSM	Yes	Public	Yes	14.4	1	23.6	1	1	3	0	19.4	1	50	2.40 to 59	1	0	1	0	NorUWt	NotCurrent	Yes	NotCurrent	No	Yes
448	MSM	Yes	Public	No	14.5	0	27.1	0	0	4	1	9.2	0	50	2.40 to 59	1	0	1	1	Overwt	Current	Yes	NotCurrent	Major/Other	Yes
449	MSM	Yes	Public	No	14.6	0	25.5	1	0	3	0	18.5	0	45	2.40 to 59	1	0	1	0	Overwt	Missing	Missing	Missing	Missing	Miss
450	MSM	Yes	Private	Yes	12.8	1	25.4	0	0	3	0	12.8	0	52	2.40 to 59	1	0	1	0	Overwt	NotCurrent	No	NotCurrent	No	Yes
451	MSM	Yes	Public	No	5.3	0	17.6	1	0	4	0	5.3	0	42	2.40 to 59	1	1	1	0	NorUWt	Missing	Missing	Missing	Missing	Miss
452	Heterosexual	Yes	Public	Yes	5.4	1	29.5	1	0	1	0	3.8	0	44	2.40 to 59	0	1	0	0	Overwt	NotCurrent	Yes	NotCurrent	Major/Other	No
453	Heterosexual	Yes	Public	Yes	2	1	28	0	1	3	1	2	0	77	3.>=60	1	1	1	0	Overwt	Missing	Missing	Missing	Missing	Miss
454	MSM	Yes	Public	Yes	14.8	1	23.9	0	1	4	1	17	1	54	2.40 to 59	1	0	1	1	NorUWt	Missing	Missing	Missing	Missing	Miss
455	MSM	Yes	Private	Yes	10.1	1	29.1	1	0	2	0	12.1	0	52	2.40 to 59	1	0	1	0	Overwt	Current	No	NotCurrent	No	No
456	MSM	Yes	Private	No	14.6	0	32.7	1	1	2	0	14.2	0	54	2.40 to 59	1	0	1	0	Obese	Current	No	NotCurrent	No	Yes
457	MSM	Yes	Public	Yes	14.6	0	23	1	1	3	0	9.5	0	57	2.40 to 59	1	1	1	0	NorUWt	Missing	Missing	Missing	No	Miss
458	Heterosexual	Yes	Public	No	4.2	0	50.7	1	0	2	0	4.1	0	34	1.<40	0	1	1	0	Obese	Missing	Missing	Missing	Missing	Miss
459	MSM	Yes	Private	Yes	14.4	1	28	1	0	2	0	18.7	0	54	2.40 to 59	1	0	1	0	Overwt	Missing	Missing	Missing	Missing	Miss
460	Heterosexual	Yes	Private	No	14.4	0	24.9	1	0	2	0	17.7	0	45	2.40 to 59	0	1	1	0	NorUWt	NotCurrent	No	NotCurrent	No	No
461	Heterosexual	Yes	Private	Yes	14.5	1	21.6	0	0	6	0	13.1	1	70	3.>=60	0	1	1	0	NorUWt	Missing	Missing	Missing	Missing	Miss
462	IVDU	Yes	Public	Yes	9.1	1	23.5	0	0	4	0	9.6	0	60	3.>=60	1	0	1	0	NorUWt	Current	No	NotCurrent	Major/Other	Yes
463	Heterosexual	Yes	Private	Yes	13.6	1	40.9	1	1	2	0	19	0	53	2.40 to 59	1	0	1	0	Obese	Missing	Missing	Missing	Missing	Miss
464	MSM	Yes	Public	No	14.2	0	23	1	0	2	0	13.6	0	48	2.40 to 59	1	1	1	0	NorUWt	Current	No	NotCurrent	No	Miss
465	Heterosexual	Yes	Private	No	12.3	0	26.3	1	0	3	0	10.4	0	56	2.40 to 59	0	1	1	0	Overwt	NotCurrent	No	NotCurrent	Major/Other	Yes
466	MSM	Yes	Private	No	14.5	0	22.3	1	0	3	0	18.6	0	61	3.>=60	1	0	1	0	NorUWt	Current	Yes	NotCurrent	No	Yes
467	Heterosexual	Yes	Public	Yes	14.5	1	22.5	0	0	7	0	13.3	0	51	2.40 to 59	0	1	1	0	NorUWt	NotCurrent	Missing	NotCurrent	No	Yes
468	MSM	Yes	Public	No	14.6	0	25.5	1	0	3	0	16.3	0	49	2.40 to 59	1	0	1	0	Overwt	NotCurrent	No	NotCurrent	No	Yes
469	MSM	Yes	Public	No	12.4	0	27.6	1	0	4	0	24.4	0	63	3.>=60	1	1	1	0	Overwt	NotCurrent	No	NotCurrent	No	Yes
470		Yes	Public	No	4.2	0	37.8	1	0	3	0	4.1	0	43	2.40 to 59	0	1	1	0	Obese	NotCurrent	No	NotCurrent	No	No
471	MSM	Yes	Private	No	4.2	0	30.2	1	0	2	0	4.2	0	41	2.40 to 59	1	1	1	0	Obese	Current	No	NotCurrent	No	Yes
472	Heterosexual	Yes	Public	Yes	2.9	1	40.6	1	0	4	0	3	1	50	2.40 to 59	0	1	1	1	Obese	Current	No	Missing	Major/Other	Yes
473	IVDU	Yes	Public	Yes	14.4	1	24.2	1	0	3	1	10.5	0	48	2.40 to 59	1	0	1	0	NorUWt	Current	No	Current	No	Yes
474	MSM	Yes	Public	Yes	2.5	1	37.2	0	0	5	0	3.6	0	61	3.>=60	1	1	0	1	Obese	NotCurrent	No	NotCurrent	No	Yes
475	MSM	Yes	Uninsured	Yes	14.6	1	34	0	1	2	1	17.5	0	63	3.>=60	1	0	1	0	Obese	Missing	Missing	Missing	Missing	Miss
476	MSM	Yes	Private	No	13.6	0	23	1	0	3	0	10.3	0	51	2.40 to 59	1	0	1	0	NorUWt	NotCurrent	No	NotCurrent	No	Yes
477	MSM	Yes	Public	Yes	13.6	0	24.5	1	0	2	0	13	0	45	2.40 to 59	1	0	1	0	NorUWt	Missing	Missing	Missing	Missing	Miss
478	Heterosexual	Yes	Private	Yes	14	1	17.3	1	1	4	1	13.3	1	70	3.>=60	0	1	0	1	NorUWt	Missing	Missing	Missing	Missing	Miss
479	Heterosexual	Yes	Public	Yes	14.2	1	23.1	0	0	3	0	17.2	1	60	3.>=60	0	1	1	0	NorUWt	Missing	Missing	Missing	Missing	Miss
480	MSM	Yes	Uninsured	No	14.4	0	24.2	1	0	3	0	12.7	0	41	2.40 to 59	1	1	1	0	NorUWt	NotCurrent	No	NotCurrent	No	No
481	MSM	Yes	Private	No	13.9	0	28	0	0	2	0	21.1	0	41	2.40 to 59	1	0	1	0	Overwt	NotCurrent	No	NotCurrent	No	Yes
482	IVDU	Yes	Public	No	9.9	0	25.5	1	0	1	0	5.3	0	43	2.40 to 59	0	0	0	1	Overwt	Missing	Missing	Missing	Missing	Miss
483	MSM	Yes	Uninsured	No	8.8	0	25.8	1	0	2	0	7.6	0	53	2.40 to 59	1	0	1	0	Overwt	NotCurrent	Yes	NotCurrent	No	Yes
484	MSM	Yes	Uninsured	Yes	14.5	1	42.2	0	0	5	0	16.5	0	52	2.40 to 59	1	1	1	0	Obese	NotCurrent	No	NotCurrent	No	Yes
485	Heterosexual	Yes	Private	No	4.7	0	33.8	1	0	2	0	2.6	0	34	1.<40	0	1	1	0	Obese	NotCurrent	Yes	NotCurrent	No	No
486	MSM	Yes	Public	Yes	14.6	1	19.1	1	0	4	0	13.8	0	50	2.40 to 59	1	0	0	0	NorUWt	Missing	Missing	Missing	Missing	Miss
487	MSM	Yes	Uninsured	Yes	7.1	1	28.6	1	1	2	0	8.5	0	51	2.40 to 59	1	0	1	0	Overwt	NotCurrent	No	NotCurrent	No	Yes
488	MSM	Yes	Public	Yes	13.3	1	26.1	1	0	5	0	18.7	1	48	2.40 to 59	1	1	1	0	Overwt	NotCurrent	No	NotCurrent	No	Yes
489	IVDU	Yes	Private	Yes	11.6	1	26.2	0	0	3	0	11.5	0	57	2.40 to 59	1	0	1	0	Overwt	Missing	Missing	Missing	Missing	Miss
490	Heterosexual	Yes	Uninsured	Yes	14.3	1	46.3	0	0	4	0	16.9	0	55	2.40 to 59	0	1	1	0	Obese	NotCurrent	No	NotCurrent	Major/Other	Yes
491	MSM	Yes	Public	No	13	0	20.9	1	0	2	0	13	0	47	2.40 to 59	1	1	1	0	NorUWt	Missing	Missing	Missing	Missing	Miss
492	MSM	Yes	Private	Yes	5.5	1	22.7	0	0	2	0	5.3	0	48	2.40 to 59	1	1	1	0	NorUWt	Current	No	NotCurrent	No	Yes
493	MSM	Yes	Public	Yes	13.3	1	29.6	1	0	4	0	10.8	1	42	2.40 to 59	1	0	0	0	Overwt	Current	No	NotCurrent	No	Yes
494	MSM	Yes	Private	Yes	5.8	1	34.7	1	0	3	0	5.7	0	43	2.40 to 59	1	1	1	0	Obese	Missing	Missing	Missing	Missing	Miss
495	Heterosexual	Yes	Uninsured	No	9.6	1	23.7	0	0	5	0	9.4	1	49	2.40 to 59	1	1	0	0	NorUWt	Current	Yes	NotCurrent	No	No
496	Heterosexual	Yes	Public	No	14.4	1	28.4	1	1	4	0	17.5	0	64	3.>=60	1	0	1	0	Overwt	Missing	Missing	Missing	Missing	Miss
497	MSM	Yes	Uninsured	No	14.2	0	23.4	1	0	3	0	9.7	0	49	2.40 to 59	1	0	1	0	NorUWt	Missing	Missing	Missing	Missing	Miss
498	MSM	Yes	Private	Yes	13	1	29.8	0	0	3	1	11.3	0	66	3.>=60	1	1	0	0	Overwt	NotCurrent	No	NotCurrent	No	Yes
499	MSM	Yes	Private	Yes	14.5	1	29	1	0	3	0	18.5	0	69	3.>=60	1	0	1	0	Overwt	Missing	Yes	Missing	No	Miss
500	Heterosexual	Yes	Private	No	14.3	0	25.7	1	0	2	0	17.7	0	54	2.40 to 59	0	0	1	0	Overwt	Current	No	NotCurrent	No	No
501	Heterosexual	Yes	Public	No	4.6	0	24.7	1	0	2	0	2.2	0	36	1.<40	0	1	1	0	NorUWt	NotCurrent	No	NotCurrent	No	Yes
502	MSM	Yes	Private	No	14.6	0	25.3	1	0	8	0	16.5	0	53	2.40 to 59	1	1	1	0	Overwt	NotCurrent	Yes	NotCurrent	No	No
503		Yes	Uninsured	No	4.1	0	27.5	1	0	4	0	4	0	50	2.40 to 59	1	1	1	0	Overwt	NotCurrent	Missing	NotCurrent	No	Yes
504	MSM	Yes	Private	No	14.2	0	27.4	1	0	3	0	17.7	0	56	2.40 to 59	1	0	0	0	Overwt	NotCurrent	No	NotCurrent	No	No
505	MSM	Yes	Private	Yes	11.7	1	29	1	0	2	0	11.9	0	58	2.40 to 59	1	0	1	0	Overwt	NotCurrent	No	NotCurrent	No	No
506	MSM	Yes	Private	Yes	14.4	0	25.1	1	0	2	1	16.4	0	54	2.40 to 59	1	0	1	0	Overwt	Missing	Yes	NotCurrent	No	No
507	Heterosexual	Yes	Public	No	11.1	0	32.6	1	0	2	0	6.8	0	36	1.<40	0	1	0	1	Obese	NotCurrent	No	NotCurrent	No	Miss
508	Heterosexual	Yes	Public	Yes	14.4	1	28.9	1	0	2	0	16.7	0	54	2.40 to 59	0	0	0	0	Overwt	Current	No	NotCurrent	No	Yes
509	MSM	Yes	Private	Yes	14.4	1	28.9	1	0	2	0	15	0	57	2.40 to 59	1	1	1	0	Overwt	NotCurrent	No	NotCurrent	No	Yes
510	MSM	Yes	Private	Yes	14.2	1	25.5	1	0	2	0	17.8	0	63	3.>=60	1	1	1	0	Overwt	NotCurrent	No	NotCurrent	No	No
511	MSM	Yes	Public	No	6	0	17.3	1	0	2	0	5	0	45	2.40 to 59	1	0	1	0	NorUWt	Current	Yes	NotCurrent	No	No
512	MSM	Yes	Uninsured	No	13.3	0	25.7	1	0	3	0	9.6	0	55	2.40 to 59	1	0	1	0	Overwt	NotCurrent	No	NotCurrent	No	Yes
513	MSM	Yes	Public	No	11.1	0	24.1	1	0	3	1	11	1	55	2.40 to 59	1	0	1	1	NorUWt	NotCurrent	No	NotCurrent	No	Yes
514	MSM	Yes	Public	No	13.9	0	22.4	0	0	5	0	14.2	0	47	2.40 to 59	1	0	1	1	NorUWt	Current	No	NotCurrent	No	Yes
515	Heterosexual	No	Uninsured	Yes	7.9	1	26.6	1	0	4	0		0	50	2.40 to 59	0	1	1	0	Overwt	Missing	Missing	Missing	Missing	Miss
516	Heterosexual	Yes	Private	Yes	14.4	1	41.7	1	0	3	0	12.8	0	57	2.40 to 59	0	1	1	0	Obese	NotCurrent	No	NotCurrent	No	Yes
517	MSM	Yes	Private	Yes	5.4	1	24.1	0	0	7	0	12.7	0	57	2.40 to 59	1	1	1	0	NorUWt	Current	Yes	NotCurrent	No	Yes
518	IVDU	Yes	Uninsured	No	9.3	0	25	1	0	4	0	8.6	0	43	2.40 to 59	1	0	1	0	Overwt	Missing	Missing	Missing	Missing	Miss
519	MSM	Yes	Public	Yes	13.7	1	33.2	1	0	2	0	10.3	0	47	2.40 to 59	1	0	1	0	Obese	Current	No	NotCurrent	No	Yes
520	MSM	Yes	Public	Yes	14.1	1	23.1	1	0	3	0	19.2	0	64	3.>=60	1	0	1	0	NorUWt	NotCurrent	No	NotCurrent	Major/Other	No
521	Heterosexual	Yes	Private	Yes	11.5	1	50.2	1	0	3	0	10.1	0	32	1.<40	0	1	1	0	Obese	NotCurrent	No	NotCurrent	No	No
522	MSM	Yes	Private	No	9.3	0	24.3	1	0	2	0	6.9	0	55	2.40 to 59	1	0	1	0	NorUWt	Current	No	NotCurrent	No	Yes
523	Heterosexual	Yes	Private	Yes	14.4	1	25.9	0	1	3	0	9	0	59	2.40 to 59	1	0	1	0	Overwt	NotCurrent	Yes	NotCurrent	No	Yes
524	MSM	Yes	Private	No	7.4	0	26.5	0	0	2	0	17.8	0	59	2.40 to 59	1	0	1	0	Overwt	NotCurrent	No	NotCurrent	No	No
525	MSM	Yes	Private	Yes	14.6	0	20.9	1	1	4	1	16.4	0	52	2.40 to 59	1	0	1	0	NorUWt	Missing	Missing	Missing	Missing	Miss
526	MSM	Yes	Public	No	13.7	1	24	0	0	2	0	17.2	0	49	2.40 to 59	1	0	1	0	NorUWt	NotCurrent	No	NotCurrent	No	Yes
527	MSM	Yes	Public	Yes	2.6	1	23.1	0	0	5	0	2.6	0	42	2.40 to 59	1	1	1	0	NorUWt	Missing	Missing	Missing	Missing	Miss
528	IVDU	Yes	Public	No	13.4	0	22.3	1	0	1	0	10.5	0	57	2.40 to 59	1	0	1	1	NorUWt	Missing	Missing	Missing	Missing	Miss
529	Heterosexual	Yes	Uninsured	Yes	3.7	1	40.7	1	0	3	0	3.6	0	63	3.>=60	0	1	1	0	Obese	NotCurrent	No	NotCurrent	No	Yes
530	IVDU	Yes	Uninsured	Yes	14.6	1	28	1	0	10	0	15.7	0	50	2.40 to 59	1	1	1	0	Overwt	NotCurrent	No	NotCurrent	No	Yes
531	IVDU	Yes	Public	Yes	14.6	1	26.7	1	0	6	0	17.1	0	54	2.40 to 59	1	0	1	0	Overwt	NotCurrent	No	Current	Major/Other	Yes
532	IVDU	Yes	Private	No	14.7	0	29.4	1	1	4	0	17.8	0	63	3.>=60	1	1	1	0	Overwt	Current	Yes	NotCurrent	No	Yes
533	MSM	Yes	Private	No	11.4	1	29.4	1	0	2	0	11.3	0	46	2.40 to 59	1	0	1	0	Overwt	NotCurrent	No	NotCurrent	Major/Other	Yes
534	MSM	Yes	Private	Yes	12.8	1	26.8	1	1	8	1	12.3	0	49	2.40 to 59	1	1	1	0	Overwt	Current	No	NotCurrent	No	Miss
535	MSM	Yes	Private	Yes	14.1	1	24	1	1	2	1	12.5	0	56	2.40 to 59	1	0	1	0	NorUWt	Missing	No	NotCurrent	No	Yes
536	MSM	Yes	Public	Yes	14.5	1	29.2	0	0	4	0	17.2	1	56	2.40 to 59	1	1	1	0	Overwt	Current	No	NotCurrent	No	No
537	Heterosexual	Yes	Private	Yes	3.8	1	19.9	1	0	2	0	3.8	0	46	2.40 to 59	0	1	1	0	NorUWt	Missing	Missing	Missing	Missing	Miss
538	MSM	Yes	Public	No	3.8	1	37.2	1	0	6	0	3.8	0	50	2.40 to 59	1	0	1	0	Obese	NotCurrent	No	NotCurrent	No	Yes
539	Heterosexual	Yes	Public	No	13.4	0	26.7	0	0	2	0	8	0	34	1.<40	1	1	0	1	Overwt	NotCurrent	No	Missing	No	Miss
540	Heterosexual	Yes	Public	No	14.6	0	25.2	1	0	4	0	17.1	0	54	2.40 to 59	0	1	1	0	Overwt	NotCurrent	No	NotCurrent	No	No
541	MSM	Yes	Private	Yes	14.3	1	24.1	0	0	4	0	14.3	0	55	2.40 to 59	1	0	1	0	NorUWt	Missing	Missing	Missing	Missing	Miss
542	MSM	No	Private	Yes	3.5	1	37.7	1	1	3	0	0.6	1	61	3.>=60	1	0	0	0	Obese	NotCurrent	No	NotCurrent	No	Miss
543	Heterosexual	Yes	Uninsured	Yes	12.5	1	29.8	1	0	2	0	13.9	0	54	2.40 to 59	0	1	1	0	Overwt	NotCurrent	No	NotCurrent	No	Yes
544	MSM	Yes	Public	No	13.6	0	23.9	1	0	3	0	13	0	41	2.40 to 59	1	1	1	0	NorUWt	NotCurrent	No	NotCurrent	No	Yes
545	MSM	Yes	Public	Yes	10.5	1	25.7	1	0	3	0	10.3	0	43	2.40 to 59	1	0	1	0	Overwt	Current	No	NotCurrent	No	Yes
546	Heterosexual	Yes	Public	Yes	14.6	1	19.4	0	0	2	0	12.7	0	45	2.40 to 59	0	0	1	0	NorUWt	NotCurrent	No	NotCurrent	No	Miss
547	Heterosexual	Yes	Public	No	2.5	0	21.1	1	0	2	0	2.8	0	39	1.<40	0	0		1	NorUWt	NotCurrent	No	NotCurrent	No	Yes
548	IVDU	Yes	Public	Yes	14.3	1	24.3	1	0	2	1	17.1	1	68	3.>=60	1	0	1	0	NorUWt	NotCurrent	No	NotCurrent	No	Yes
549	MSM	Yes	Public	No	2.1	0	62.2	1	1	3	0	2.1	0	44	2.40 to 59	1	1	1	0	Obese	NotCurrent	No	NotCurrent	Major/Other	Yes
550	MSM	Yes	Private	Yes	14.4	1	26.9	0	0	3	0	14.7	0	56	2.40 to 59	1	0	1	0	Overwt	Missing	Missing	Missing	Missing	Miss
551	Heterosexual	Yes	Public	Yes	14.1	1	27.6	1	1	3	0	9	0	64	3.>=60	0	0	1	0	Overwt	NotCurrent	Missing	NotCurrent	No	Yes
552	MSM	Yes	Uninsured	No	9.8	0	41	0	0	2	0	7.1	0	46	2.40 to 59	1	0	1	0	Obese	NotCurrent	No	NotCurrent	No	Yes
553	MSM	Yes	Uninsured	No	14.5	0	20.2	1	0	4	0	18.1	0	51	2.40 to 59	1	0	1	0	NorUWt	Current	Yes	NotCurrent	No	Yes
554	MSM	Yes	Private	No	7.5	0	30.1	0	0	3	0	7	0	62	3.>=60	1	0	1	0	Obese	NotCurrent	Yes	NotCurrent	No	No
555	MSM	Yes	Public	No	11.4	0	22.5	0	0	3	0	2.9	0	46	2.40 to 59	1	0	1	0	NorUWt	Missing	Missing	Missing	Missing	Miss
556	Heterosexual	Yes	Public	Yes	14.6	1	51.9	0	1	7	0	4.3	0	41	2.40 to 59	0	1	1	0	Obese	NotCurrent	No	NotCurrent	No	Yes
557	MSM	Yes	Private	No	14.3	0	25.8	1	0	2	0	21	0	53	2.40 to 59	1	0	1	0	Overwt	NotCurrent	No	NotCurrent	No	No
558	MSM	Yes	Private	No	14.3	0	40.3	0	1	2	0	15	0	47	2.40 to 59	1	0	1	0	Obese	NotCurrent	No	NotCurrent	Major/Other	Yes
559	Heterosexual	Yes	Private	Yes	14.3	1	24.9	1	0	3	0	17.5	0	59	2.40 to 59	0	1	1	0	NorUWt	NotCurrent	No	NotCurrent	No	Yes
560	IVDU	Yes	Public	No	14.3	0	19.2	1	0	3	1	16.5	0	52	2.40 to 59	1	1	1	0	NorUWt	Missing	No	NotCurrent	No	Yes
561	IVDU	Yes	Uninsured	Yes	14.6	1	32.8	0	0	2	1	17.1	0	54	2.40 to 59	1	0	1	0	Obese	Missing	Missing	Missing	Missing	Miss
562	MSM	Yes	Uninsured	Yes	14.4	1	30.2	0	0	3	0	16.8	0	58	2.40 to 59	1	0	1	0	Obese	NotCurrent	Yes	NotCurrent	No	Yes
563	Heterosexual	Yes	Public	No	14.7	0	19.7	0	0	2	0	11.2	0	57	2.40 to 59	0	1	0	0	NorUWt	Missing	Missing	Missing	Missing	Miss
564	IVDU	Yes	Public	Yes	5.4	1	23.1	1	0	8	0	4.9	1	41	2.40 to 59	0	0	1	0	NorUWt	Current	No	NotCurrent	No	Yes
565	MSM	Yes	Private	Yes	5	1	25.7	1	0	2	0	2.8	0	65	3.>=60	1	0	1	0	Overwt	Missing	Missing	Missing	Missing	Miss
566	MSM	Yes	Public	No	14	0	21.5	1	0	3	0	15	0	53	2.40 to 59	1	0	1	0	NorUWt	NotCurrent	No	NotCurrent	No	No
567	MSM	Yes	Uninsured	Yes	14.4	1	28.7	0	0	3	0	17	0	58	2.40 to 59	1	0	1	0	Overwt	NotCurrent	Yes	NotCurrent	No	Yes
568	Heterosexual	Yes	Private	No	14.1	0	34.8	0	0	2	0	12.3	1	58	2.40 to 59	0	0	1	0	Obese	NotCurrent	No	NotCurrent	No	Yes
569	Heterosexual	Yes	Uninsured	No	7.1	0	30.7	1	0	4	0	5.6	0	36	1.<40	0	1	1	0	Obese	Current	Yes	NotCurrent	Major/Other	Yes
570	MSM	Yes	Public	Yes	1.2	1	33.2	0	0	3	0	2.5	0	53	2.40 to 59	1	0	1	0	Obese	NotCurrent	No	NotCurrent	Major/Other	Yes
571	MSM	Yes	Public	No	14.7	1	31.3	0	0	3	0	18.2	9	72	3.>=60	1	0	1	0	Obese	NotCurrent	Yes	NotCurrent	No	Yes
572	MSM	Yes	Public	Yes	14.5	1	24.8	1	0	4	0	17.8	0	47	2.40 to 59	1	0	1	0	NorUWt	Current	Yes	NotCurrent	Major/Other	No
573	MSM	Yes	Uninsured	Yes	14.6	1	28.1	1	0	3	0	12	0	42	2.40 to 59	1	0	1	0	Overwt	Current	No	NotCurrent	Major/Other	Yes
574	Heterosexual	Yes	Uninsured	No	11.6	0	49.2	0	0	2	0	1.9	0	51	2.40 to 59	0	1	0	0	Obese	NotCurrent	No	Missing	Major/Other	No
575	MSM	Yes	Private	No	10.1	0	25.5	1	0	2	1	16.6	0	50	2.40 to 59	1	0	1	0	Overwt	Missing	Missing	Missing	Missing	Miss
576	MSM	Yes	Private	No	5.7	0	36.3	1	0	3	0	4	0	26	1.<40	1	1	1	0	Obese	NotCurrent	Yes	NotCurrent	No	No
577	MSM	Yes	Private	No	14.2	1	26	0	0	2	0	17	0	54	2.40 to 59	1	0	1	0	Overwt	NotCurrent	Yes	NotCurrent	No	Yes
578	IVDU	Yes	Public	Yes	1.7	1	15.3	1	0	4	0	1.7	1	59	2.40 to 59	0	1	1	0	NorUWt	Missing	Missing	Missing	Missing	Miss
579	MSM	Yes	Private	Yes	14.5	1	30.5	1	0	2	0	17.2	9	45	2.40 to 59	1	0	1	0	Obese	NotCurrent	No	NotCurrent	No	No
580	Heterosexual	No	Public	Yes	1.4	1	35.5	1	0	3	0		0	50	2.40 to 59	0	1	0	0	Obese	NotCurrent	Yes	Current	No	Miss
581	MSM	Yes	Public	Yes	14.3	1	23.3	1	1	4	1	15.8	0	48	2.40 to 59	1	0	1	0	NorUWt	Current	No	NotCurrent	Major/Other	No
582	Heterosexual	Yes	Public	Yes	10.7	1	31	0	0	4	0	16	0	39	1.<40	1	0	1	1	Obese	Current	No	NotCurrent	No	No
583	MSM	Yes	Private	Yes	14.3	1	28.8	1	1	3	0	17.1	0	62	3.>=60	1	0	1	0	Overwt	Missing	Missing	Missing	Missing	Miss
584	Heterosexual	Yes	Uninsured	No	12.6	0	35.3	1	0	2	0	11.8	0	34	1.<40	0	1	1	0	Obese	NotCurrent	No	NotCurrent	No	Yes
585	MSM	Yes	Private	No	14.3	0	24.9	1	0	3	0	24.2	0	43	2.40 to 59	1	1	1	0	NorUWt	Current	No	NotCurrent	No	Yes
586	Heterosexual	Yes	Private	Yes	13.5	1	26.7	0	0	4	0	11.1	1	61	3.>=60	1	1	1	0	Overwt	Missing	Missing	Missing	Missing	Miss
587	MSM	Yes	Public	Yes	7.9	1	20.7	1	0	4	0	7.6	0	37	1.<40	1	1	1	0	NorUWt	NotCurrent	No	NotCurrent	No	Yes
588	MSM	Yes	Uninsured	No	14.4	0	35.5	1	0	3	0	5.7	0	46	2.40 to 59	1	1	1	0	Obese	NotCurrent	No	NotCurrent	No	Yes
589	Heterosexual	Yes	Public	Yes	11.7	1	30.4	0	0	3	0	11	1	59	2.40 to 59	0	1	1	0	Obese	Current	No	NotCurrent	Major/Other	Yes
590	Heterosexual	Yes	Private	Yes	14.3	1	29.8	0	0	3	0	15.7	0	46	2.40 to 59	1	1	1	0	Overwt	NotCurrent	No	NotCurrent	No	Yes
591	MSM	Yes	Public	Yes	11.8	1	24.6	0	0	1	0	15.8	0	58	2.40 to 59	1	1	1	0	NorUWt	Current	No	NotCurrent	No	No
592	MSM	Yes	Private	Yes	14.6	1	34	1	1	2	0	16.5	0	52	2.40 to 59	1	1	1	0	Obese	Missing	No	Missing	No	Yes
593	Heterosexual	Yes	Public	No	5.5	0	27.6	1	0	3	0	5.1	0	47	2.40 to 59	1	1	1	0	Overwt	NotCurrent	No	NotCurrent	Major/Other	No
594	Heterosexual	Yes	Uninsured	No	3	0	28.8	1	0	4	0	3.2	0	42	2.40 to 59	0	1	1	0	Overwt	Missing	Missing	Missing	Missing	Miss
595	MSM	Yes	Uninsured	No	14.3	0	30.5	1	1	3	0	3.9	0	41	2.40 to 59	1	1	1	0	Obese	NotCurrent	No	NotCurrent	No	Yes
596	MSM	Yes	Private	Yes	14.3	1	26.3	1	0	2	0	16.7	0	54	2.40 to 59	1	0	1	0	Overwt	NotCurrent	No	NotCurrent	No	Yes
597	Heterosexual	Yes	Uninsured	Yes	3.2	1	27.8	0	0	3	0	3.2	0	44	2.40 to 59	1	1	1	0	Overwt	NotCurrent	No	NotCurrent	No	Yes
598	IVDU	Yes	Private	No	14.5	0	24.2	1	0	3	1	15.8	0	55	2.40 to 59	1	1	1	0	NorUWt	NotCurrent	No	NotCurrent	Major/Other	Yes
599	MSM	Yes	Private	No	10.9	0	28.6	0	0	3	0	16.6	0	41	2.40 to 59	1	0	1	0	Overwt	Missing	Missing	Missing	Missing	Miss
600	Heterosexual	Yes	Public	Yes	11.4	1	28.7	1	1	2	1	11.4	0	67	3.>=60	1	0	1	0	Overwt	NotCurrent	No	NotCurrent	No	Yes
601	MSM	Yes	Private	Yes	14.6	1	25	1	0	3	0	10.4	1	52	2.40 to 59	1	0	1	0	Overwt	NotCurrent	No	NotCurrent	No	Yes
602	Heterosexual	Yes	Private	Yes	7	1	37.4	0	0	3	0	7	0	49	2.40 to 59	1	1	1	0	Obese	Missing	Missing	Missing	Missing	Miss
603	MSM	Yes	Uninsured	Yes	6.2	1	32.1	1	0	3	0	6.2	0	47	2.40 to 59	1	0	1	0	Obese	NotCurrent	No	NotCurrent	No	Miss
604	MSM	Yes	Public	Yes	11.5	0	22.5	1	1	2	1	13.2	0	56	2.40 to 59	1	0	1	0	NorUWt	Missing	Missing	Missing	Missing	Miss
605	MSM	Yes	Private	No	9.4	0	24.5	1	0	4	0	12.5	0	49	2.40 to 59	1	1	1	0	NorUWt	NotCurrent	No	NotCurrent	No	Yes
606	Heterosexual	Yes	Uninsured	No	4.9	0	34.8	0	0	3	0	4.7	0	46	2.40 to 59	1	1	1	0	Obese	NotCurrent	Yes	NotCurrent	No	Yes
607	MSM	Yes	Uninsured	Yes	14.7	1	20.7	1	0	4	0	16.5	0	54	2.40 to 59	1	0	1	0	NorUWt	Missing	Missing	Missing	Missing	Miss
608	MSM	Yes	Uninsured	No	4.4	0	22.2	1	0	2	0	4.4	0	32	1.<40	1	1	1	0	NorUWt	NotCurrent	No	NotCurrent	No	Yes
609	IVDU	Yes	Public	Yes	13.3	1	31	1	0	4	1	12.9	0	51	2.40 to 59	1	0	1	0	Obese	NotCurrent	No	NotCurrent	No	No
610	Heterosexual	Yes	Public	No	10	0	28.1	1	0	3	0	9.7	0	38	1.<40	0	1	1	0	Overwt	NotCurrent	No	NotCurrent	No	Yes
611	MSM	Yes	Private	Yes	14.5	1	31	0	0	2	0	12.3	0	54	2.40 to 59	1	0	1	0	Obese	Missing	Missing	Missing	Missing	Miss
612	Heterosexual	Yes	Public	Yes	14.6	0	25.1	1	0	3	0	16.7	0	50	2.40 to 59	1	0	1	0	Overwt	NotCurrent	No	NotCurrent	Major/Other	Yes
613	MSM	Yes	Uninsured	No	1.6	0	26.8	1	0	3	0	1.6	0	42	2.40 to 59	1	1	1	0	Overwt	Current	No	NotCurrent	No	Yes
614	MSM	Yes	Private	No	14.7	0	35.8	0	1	2	0	13.8	1	66	3.>=60	1	1	1	0	Obese	NotCurrent	No	NotCurrent	No	Yes
615	MSM	Yes	Private	Yes	2	1	24.1	0	0	2	0	1.9	0	42	2.40 to 59	1	0	1	0	NorUWt	NotCurrent	No	NotCurrent	No	Yes
616	MSM	Yes	Private	Yes	14.2	1	24.6	0	0	2	0	16.4	0	52	2.40 to 59	1	0	1	0	NorUWt	Current	No	NotCurrent	No	Yes
617	MSM	Yes	Public	No	14.2	0	15.1	1	0	2	0	8.6	0	43	2.40 to 59	1	0	1	0	NorUWt	Current	No	NotCurrent	Major/Other	Yes
618	MSM	Yes	Private	Yes	13.8	1	14.5	1	0	3	0	11.1	0	61	3.>=60	1	1	1	0	NorUWt	Current	No	NotCurrent	Major/Other	Yes
619	IVDU	Yes	Private	Yes	13.2	1	22.9	0	0	2	0	13.2	0	57	2.40 to 59	1	0	1	0	NorUWt	Missing	Missing	Missing	Missing	Miss
620	Heterosexual	Yes	Private	Yes	12.6	1	42.5	0	0	5	0	12.4	0	61	3.>=60	0	1	1	0	Obese	Current	Yes	NotCurrent	No	No
621	MSM	Yes	Public	No	8.4	1	32.4	0	0	4	0	8.4	0	43	2.40 to 59	1	1	1	0	Obese	Current	No	NotCurrent	No	Yes
622	MSM	Yes	Private	No	14.5	0	24	1	0	3	0	16.5	0	56	2.40 to 59	1	0	1	0	NorUWt	Current	Missing	Missing	No	Yes
623	Heterosexual	Yes	Uninsured	Yes	8.4	1	32.7	1	0	4	0	17.3	0	46	2.40 to 59	1	1	1	0	Obese	Missing	Missing	Missing	No	Miss
624	Heterosexual	Yes	Uninsured	Yes	3.4	1	29.5	1	0	4	0	3.2	0	32	1.<40	1	1	1	0	Overwt	NotCurrent	No	NotCurrent	No	Yes
625	MSM	Yes	Private	Yes	14.5	1	22.4	1	0	3	0	16.3	0	61	3.>=60	1	0	1	0	NorUWt	Missing	Missing	Missing	Missing	Miss
626	Heterosexual	Yes	Private	Yes	13.6	1	29.2	0	0	2	0	13.1	0	43	2.40 to 59	1	1	1	0	Overwt	NotCurrent	Yes	NotCurrent	No	Yes
627	MSM	Yes	Private	No	14.8	0	22.9	1	0	3	0	22.1	1	56	2.40 to 59	1	0	1	0	NorUWt	NotCurrent	No	NotCurrent	No	Yes
628	MSM	Yes	Public	No	14.8	0	23.3	1	0	2	0	15.7	0	45	2.40 to 59	1	0	1	0	NorUWt	Current	No	NotCurrent	No	Yes
629	MSM	Yes	Private	No	14.3	0	26.3	0	0	4	0	20.4	0	49	2.40 to 59	1	1	1	0	Overwt	NotCurrent	No	NotCurrent	Major/Other	Yes
630		Yes	Public	Yes	1.4	1	32.2	0	0	2	0	0.6	0	46	2.40 to 59	1	1	0	0	Obese	Missing	Missing	Missing	Missing	Miss
631	Heterosexual	Yes	Uninsured	Yes	14.2	1	24.5	1	0	3	0	11.6	0	43	2.40 to 59	0	0	1	0	NorUWt	Current	No	NotCurrent	No	No
632	Heterosexual	Yes	Private	No	14.3	0	23.5	0	0	2	0	14.3	0	47	2.40 to 59	0	0	1	0	NorUWt	NotCurrent	No	NotCurrent	No	Yes
633	MSM	Yes	Uninsured	Yes	11.4	1	26.2	0	0	2	0	11.2	0	38	1.<40	1	1	1	0	Overwt	Current	No	NotCurrent	No	Yes
634	MSM	Yes	Private	No	13.8	0	27.7	1	0	2	0	11.2	0	48	2.40 to 59	1	0	1	0	Overwt	NotCurrent	No	Current	No	Yes
635	Heterosexual	Yes	Uninsured	Yes	3.9	1	44.2	0	0	2	0	4.1	0	31	1.<40	0	1	1	0	Obese	NotCurrent	No	NotCurrent	No	Yes
636	MSM	Yes	Private	Yes	14.3	1	38.3	1	1	3	0	15.6	1	49	2.40 to 59	1	0	1	0	Obese	NotCurrent	No	NotCurrent	No	No
637	MSM	Yes	Uninsured	Yes	14.5	1	31.3	0	0	4	0	4.2	0	40	2.40 to 59	1	0	1	0	Obese	NotCurrent	No	NotCurrent	No	Yes
638	Heterosexual	Yes	Private	Yes	14.2	1	20.8	1	0	2	0	10.2	0	36	1.<40	0	0	1	0	NorUWt	NotCurrent	No	NotCurrent	No	No
639	Heterosexual	Yes	Public	No	1.1	0	35.8	1	0	5	0	2.6	0	25	1.<40	0	1	1	0	Obese	NotCurrent	No	NotCurrent	No	No
640	MSM	Yes	Private	Yes	9.5	1	28.2	0	0	2	0	9.5	0	49	2.40 to 59	1	0	1	0	Overwt	Current	Missing	Missing	No	Yes
641	MSM	Yes	Uninsured	No	4.8	0	21.4	1	0	5	0	5	0	38	1.<40	1	0	1	0	NorUWt	NotCurrent	No	NotCurrent	No	Yes
642	MSM	Yes	Private	Yes	13.1	1	28.8	0	0	5	0	12.4	0	48	2.40 to 59	1	1	1	0	Overwt	Current	Yes	NotCurrent	No	Yes
643	MSM	Yes	Uninsured	No	13.4	0	30.9	1	0	3	0	9.2	0	34	1.<40	1	1	1	0	Obese	NotCurrent	No	NotCurrent	No	Miss
644	MSM	Yes	Private	Yes	14.1	1	21.6	0	0	2	0	15.4	0	54	2.40 to 59	1	0	1	0	NorUWt	NotCurrent	Missing	NotCurrent	No	Yes
645	Heterosexual	Yes	Private	Yes	14.4	1	26.5	0	0	3	1	14.6	0	71	3.>=60	0	1	1	0	Overwt	Missing	Missing	NotCurrent	No	Miss
646	Heterosexual	Yes	Private	No	13.3	0	32.5	1	0	2	0	11	0	39	1.<40	0	1	1	0	Obese	NotCurrent	No	NotCurrent	Major/Other	Yes
647	MSM	Yes	Private	Yes	14.3	1	24.2	0	0	2	0	15.5	0	47	2.40 to 59	1	1	1	0	NorUWt	Missing	Missing	Missing	Missing	Miss
648	Heterosexual	Yes	Uninsured	No	11.5	0	29.9	0	0	3	0	7.2	0	42	2.40 to 59	1	1	1	0	Overwt	NotCurrent	Yes	Current	Major/Other	No
649	Heterosexual	Yes	Uninsured	Yes	14.6	1	24.3	1	0	2	0	16	0	49	2.40 to 59	0	0	1	0	NorUWt	Missing	Missing	Missing	Missing	Miss
650	MSM	Yes	Private	Yes	3.9	1	36.1	0	1	2	0	3.8	0	50	2.40 to 59	1	0	1	0	Obese	NotCurrent	No	NotCurrent	No	Yes
651	Heterosexual	Yes	Public	No	14.4	0	20.7	1	0	3	0	11.5	0	64	3.>=60	0	1	1	0	NorUWt	Current	No	NotCurrent	No	Yes
652	Heterosexual	Yes	Public	Yes	5.8	1	56	0	0	3	0	3.6	0	36	1.<40	0	1	1	0	Obese	NotCurrent	No	NotCurrent	Major/Other	Yes
653	MSM	Yes	Uninsured	Yes	3.6	1	34.9	0	0	3	0	2.6	0	28	1.<40	1	1	0	0	Obese	NotCurrent	No	NotCurrent	No	No
654	Heterosexual	Yes	Private	Yes	14.6	1	31	0	0	2	0	20.8	0	53	2.40 to 59	0	1	1	0	Obese	Current	No	NotCurrent	No	Yes
655	MSM	Yes	Private	No	13.6	0	32.5	1	0	2	0	7.5	0	45	2.40 to 59	1	0	1	0	Obese	NotCurrent	No	NotCurrent	No	Yes
656	Heterosexual	Yes	Public	Yes	11.4	1	29.2	1	1	8	0	9.7	1	35	1.<40	0	1	0	1	Overwt	NotCurrent	No	NotCurrent	No	Miss
657	Heterosexual	Yes	Public	Yes	14.6	1	20.3	0	0	2	0	15.8	0	52	2.40 to 59	1	0	1	0	NorUWt	Missing	Missing	Missing	Missing	Miss
658	Heterosexual	Yes	Public	Yes	14.4	1	68.8	1	0	2	0	14	0	44	2.40 to 59	0	1	1	0	Obese	NotCurrent	No	NotCurrent	No	Yes
659	Heterosexual	Yes	Uninsured	No	3.7	0	33.4	1	0	3	0	2.9	0	25	1.<40	0	1	0	0	Obese	NotCurrent	No	NotCurrent	No	Miss
660	Heterosexual	Yes	Uninsured	No	8.3	0	26	1	0	3	0	7.9	0	32	1.<40	0	1	1	0	Overwt	NotCurrent	Yes	NotCurrent	No	Yes
661	Heterosexual	Yes	Private	Yes	10.7	1	38.5	1	1	6	0	9.5	1	59	2.40 to 59	0	1	0	0	Obese	NotCurrent	No	NotCurrent	No	No
662	MSM	Yes	Private	Yes	6.9	1	30.6	0	0	2	0	5.5	0	56	2.40 to 59	1	1	1	0	Obese	NotCurrent	No	NotCurrent	No	Yes
663	MSM	Yes	Public	No	14.4	0	23.3	1	0	3	0	15.5	0	63	3.>=60	1	0	1	0	NorUWt	Missing	Missing	Missing	Missing	Miss
664	Heterosexual	Yes	Private	Yes	14.6	1	32.6	1	0	3	0	10.7	0	56	2.40 to 59	1	1	1	0	Obese	Missing	Missing	Missing	Missing	Miss
665	MSM	Yes	Private	Yes	14.5	1	23.7	1	0	2	0	15.6	0	52	2.40 to 59	1	0	1	0	NorUWt	Current	No	NotCurrent	No	Yes
666	IVDU	Yes	Public	Yes	12.9	1	23.7	0	0	2	1	13.3	0	49	2.40 to 59	1	1	1	1	NorUWt	Current	No	Current	Major/Other	No
667	MSM	Yes	Public	Yes	14.4	1	33.8	1	0	3	0	15.6	0	66	3.>=60	1	0	1	0	Obese	Missing	Missing	Missing	Missing	Miss
668	IVDU	Yes	Uninsured	No	2.4	0	23.4	1	0	4	0	2.1	0	36	1.<40	0	0	1	0	NorUWt	Missing	Missing	Missing	Missing	Miss
669	Heterosexual	Yes	Private	Yes	5.3	1	33	1	0	2	0	5.3	0	46	2.40 to 59	1	1	1	0	Obese	Missing	Missing	Missing	Missing	Miss
670	Heterosexual	Yes	Private	Yes	11.8	1	38.9	1	1	4	0	9.8	0	55	2.40 to 59	0	0	1	0	Obese	NotCurrent	No	NotCurrent	Major/Other	Yes
671	MSM	Yes	Public	No	8	0	21	1	0	2	0	12.2	0	52	2.40 to 59	1	0	1	0	NorUWt	Current	No	NotCurrent	Major/Other	Yes
672	MSM	Yes	Uninsured	No	8.6	0	24.8	1	0	1	0	6.4	0	51	2.40 to 59	1	1	1	0	NorUWt	NotCurrent	No	NotCurrent	No	Yes
673	MSM	Yes	Private	No	14.7	1	24	0	0	2	0	15.4	0	56	2.40 to 59	1	0	1	0	NorUWt	NotCurrent	No	NotCurrent	No	Yes
674	MSM	Yes	Private	Yes	12.9	1	23.2	0	0	2	0	9.5	0	35	1.<40	1	0	1	0	NorUWt	NotCurrent	No	NotCurrent	No	Yes
675	MSM	Yes	Private	No	2.2	0	25.4	1	0	2	0	2.1	0	25	1.<40	1	1	1	0	Overwt	NotCurrent	Yes	NotCurrent	No	No
676	Heterosexual	Yes	Public	Yes	10.9	1	22.8	1	0	4	0	10.6	1	45	2.40 to 59	1	1	0	1	NorUWt	NotCurrent	No	Missing	No	No
677	Heterosexual	Yes	Public	No	10.7	0	25.7	1	0	4	0	10.7	0	47	2.40 to 59	1	0	1	0	Overwt	Missing	No	Missing	Major/Other	Yes
678	MSM	Yes	Private	No	14.1	0	26.9	1	0	1	0	9.5	0	51	2.40 to 59	1	0	0	1	Overwt	Missing	Missing	Missing	Missing	Miss
679	Heterosexual	Yes	Private	No	12.9	0	32.9	0	0	2	0	12.4	0	53	2.40 to 59	1	1	1	0	Obese	NotCurrent	No	NotCurrent	No	Yes
680	Heterosexual	Yes	Public	Yes	14.4	1	30.2	0	0	2	0	15.4	0	59	2.40 to 59	0	1	1	0	Obese	Missing	Missing	Missing	Missing	Miss
681	Heterosexual	Yes	Public	No	2.6	0	19.7	1	0	1	0	2.2	0	33	1.<40	0	1	0	0	NorUWt	Missing	Missing	Missing	Missing	Miss
682	IVDU	Yes	Uninsured	No	5	0	24.6	1	0	1	0	1.4	0	33	1.<40	0	0	0	0	NorUWt	Current	Yes	Current	No	Yes
683	MSM	Yes	Private	No	13.4	0	27.8	1	0	3	0	6.6	0	45	2.40 to 59	1	0	1	0	Overwt	Missing	Missing	Missing	Missing	Miss
684	Heterosexual	Yes	Public	Yes	6.4	1	13.7	1	0	5	0	6	0	50	2.40 to 59	0	1	0	1	NorUWt	Current	Yes	Current	No	No
685	MSM	Yes	Uninsured	No	3.4	0	28.7	1	0	3	0	3.3	0	29	1.<40	1	1	1	0	Overwt	Current	No	NotCurrent	No	Yes
686	MSM	Yes	Private	No	13.5	0	29	1	0	1	0	5.1	0	41	2.40 to 59	1	0	0	1	Overwt	Current	No	NotCurrent	No	Miss
687	Heterosexual	Yes	Private	No	14.1	0	23.7	1	0	3	0	11.9	0	52	2.40 to 59	1	1	1	0	NorUWt	NotCurrent	No	NotCurrent	No	Yes
688	MSM	Yes	Uninsured	Yes	13.8	0	19.6	1	0	3	1	10.2	0	45	2.40 to 59	1	0	1	0	NorUWt	Current	Yes	Current	Major/Other	Yes
689	MSM	Yes	Public	Yes	14.1	1	27	0	0	2	0	15.7	0	57	2.40 to 59	1	1	0	0	Overwt	NotCurrent	No	NotCurrent	No	No
690	Heterosexual	Yes	Private	Yes	5.9	1	32	1	1	4	0	5.8	0	51	2.40 to 59	1	0	1	0	Obese	NotCurrent	No	NotCurrent	No	Yes
691	MSM	Yes	Private	Yes	14.5	1	25.1	0	0	2	0	20.4	1	47	2.40 to 59	1	0	1	0	Overwt	Current	Yes	NotCurrent	No	No
692	MSM	Yes	Private	Yes	11.8	1	23.7	0	0	3	0	10.2	0	64	3.>=60	1	0	1	0	NorUWt	Missing	Missing	Missing	Missing	Miss
693	MSM	Yes	Public	Yes	13.2	1	26	1	0	2	0	12.8	0	57	2.40 to 59	1	0	1	0	Overwt	NotCurrent	No	NotCurrent	No	Yes
694	IVDU	Yes	Public	Yes	12.3	1	21.4	1	0	6	1	21.7	0	48	2.40 to 59	1	0	1	0	NorUWt	Current	Yes	Current	No	Yes
695	MSM	Yes	Uninsured	Yes	3.1	1	28.4	1	0	3	0	3.1	0	55	2.40 to 59	1	1	1	0	Overwt	Current	Missing	NotCurrent	No	No
696	MSM	Yes	Public	Yes	14.5	1	22.5	0	0	3	0	15	0	54	2.40 to 59	1	0	1	0	NorUWt	Missing	Missing	Missing	Missing	Miss
697	MSM	Yes	Private	No	14.8	0	25.1	1	0	2	0	15.3	1	58	2.40 to 59	1	1	1	0	Overwt	Current	No	NotCurrent	No	No
698	MSM	Yes	Public	Yes	9.9	1	38.3	1	1	2	0	9.9	0	55	2.40 to 59	1	0	0	0	Obese	NotCurrent	No	NotCurrent	No	Yes
699	MSM	Yes	Uninsured	Yes	14.5	1	23.8	1	0	3	0	9	0	44	2.40 to 59	1	0	1	0	NorUWt	Missing	No	NotCurrent	No	Yes
700	IVDU	Yes	Public	Yes	8.1	1	25.6	0	1	3	0	8.1	0	65	3.>=60	1	0	1	0	Overwt	Missing	Missing	Missing	Missing	Miss
701	Heterosexual	Yes	Private	No	5.6	0	42.7	1	0	3	0	2.6	0	38	1.<40	0	1	1	0	Obese	NotCurrent	No	NotCurrent	No	No
702	MSM	Yes	Private	Yes	7.5	1	47.9	0	0	3	1	7.4	0	46	2.40 to 59	1	1	1	0	Obese	NotCurrent	No	NotCurrent	No	Yes
703	MSM	Yes	Private	Yes	14.4	1	25.9	1	0	3	0	13.7	0	50	2.40 to 59	1	0	1	0	Overwt	NotCurrent	Yes	NotCurrent	No	Yes
704	Heterosexual	Yes	Uninsured	No	3.2	0	39.4	1	0	3	0	4.4	0	33	1.<40	0	1	1	0	Obese	NotCurrent	No	NotCurrent	No	No
705	MSM	Yes	Public	No	12.2	0	21.8	1	0	4	0	4.6	1	65	3.>=60	1	0	1	0	NorUWt	Missing	Missing	Missing	Missing	Miss
706	IVDU	Yes	Private	Yes	14.2	1	32.3	0	0	4	0	15.6	0	51	2.40 to 59	1	1	1	0	Obese	Current	No	NotCurrent	No	Yes
707	Heterosexual	Yes	Private	Yes	14.5	1	40.3	0	1	3	0	13.4	0	64	3.>=60	0	1	1	0	Obese	NotCurrent	No	NotCurrent	No	Yes
708	Heterosexual	Yes	Public	Yes	9.9	1	34.8	1	1	3	0	9.9	1	44	2.40 to 59	1	1	1	0	Obese	Missing	Missing	Missing	Missing	Miss
709	Heterosexual	Yes	Public	No	14.4	0	25.3	0	1	2	1	18	1	47	2.40 to 59	1	0	1	0	Overwt	Current	No	NotCurrent	No	Yes
710	MSM	Yes	Uninsured	No	12.8	0	20	1	0	2	0	10.4	0	45	2.40 to 59	1	0	1	0	NorUWt	NotCurrent	No	NotCurrent	No	No
711	MSM	Yes	Private	Yes	14.4	1	29.3	1	0	3	1	15.2	0	57	2.40 to 59	1	0	1	1	Overwt	NotCurrent	Yes	NotCurrent	No	No
712	MSM	Yes	Uninsured	No	13.3	0	22.8	1	0	3	0	14	0	45	2.40 to 59	1	0	1	0	NorUWt	Current	No	Current	No	Yes
713	MSM	Yes	Private	No	10.5	0	21.5	1	0	3	0	11	0	39	1.<40	1	1	1	0	NorUWt	Missing	Missing	Missing	Missing	Miss
714	MSM	Yes	Public	Yes	14.7	0	23.9	1	1	2	0	15.5	0	56	2.40 to 59	1	0	1	0	NorUWt	NotCurrent	No	NotCurrent	Major/Other	Miss
715	MSM	Yes	Public	No	13.4	0	20.3	1	0	2	0	13.1	0	47	2.40 to 59	1	0	1	0	NorUWt	Current	Yes	NotCurrent	No	Yes
716	Heterosexual	Yes	Private	No	2.7	0	31.2	1	0	3	0	2.6	0	38	1.<40	0	1	1	0	Obese	NotCurrent	No	NotCurrent	No	Yes
717	MSM	Yes	Public	No	14.5	1	28	0	0	2	0	15	0	51	2.40 to 59	1	0	1	0	Overwt	NotCurrent	No	NotCurrent	No	No
718	Heterosexual	Yes	Public	Yes	5.9	0	40.9	1	0	8	0	5.9	0	44	2.40 to 59	0	0	1	0	Obese	Current	No	Missing	No	Yes
719	Heterosexual	Yes	Private	Yes	2.4	1	27.8	0	0	3	0	2.4	0	49	2.40 to 59	1	1	1	0	Overwt	Missing	Missing	Missing	Missing	Miss
720	MSM	Yes	Private	Yes	2.6	1	25.6	1	0	2	0	2.6	0	41	2.40 to 59	1	0	1	0	Overwt	NotCurrent	No	NotCurrent	No	Yes
721	IVDU	Yes	Uninsured	No	2.6	0	19.7	1	0	4	0	1.4	0	28	1.<40	1	0	1	0	NorUWt	NotCurrent	No	NotCurrent	No	Yes
722	MSM	Yes	Private	Yes	13	1	32.4	1	0	3	0	14.2	0	47	2.40 to 59	1	1	0	0	Obese	NotCurrent	No	NotCurrent	No	Yes
723	MSM	Yes	Uninsured	No	5.4	1	25.8	0	0	4	0	5.4	0	37	1.<40	1	1	1	0	Overwt	NotCurrent	Yes	NotCurrent	No	Yes
724	MSM	Yes	Public	No	12.9	0	25.5	0	0	3	0	14.7	0	51	2.40 to 59	1	0	1	0	Overwt	NotCurrent	No	NotCurrent	No	Yes
725	MSM	Yes	Public	Yes	14.3	1	28.5		0	7	0	14	0	43	2.40 to 59	1	0	1	0	Overwt	NotCurrent	No	NotCurrent	Major/Other	No
726	Heterosexual	Yes	Public	Yes	5.2	1	22.5	0	0	1	0	7.3	0	56	2.40 to 59	1	0	0	0	NorUWt	Current	Yes	NotCurrent	Major/Other	Miss
727	MSM	Yes	Private	No	14.8	0	20.2	1	0	3	0	12.9	0	57	2.40 to 59	1	1	0	0	NorUWt	NotCurrent	No	NotCurrent	No	No
728	MSM	Yes	Public	No	8.4	0	14.6	1	0	1	0	6.8	0	47	2.40 to 59	1	0	0	1	NorUWt	Current	Yes	NotCurrent	No	No
729	MSM	Yes	Uninsured	No	3.5	0	21.4	1	0	3	0	3.5	0	36	1.<40	1	0	1	0	NorUWt	Current	Yes	NotCurrent	No	Yes
730	MSM	Yes	Private	Yes	11.1	1	27.4	0	0	3	0	14.8	0	50	2.40 to 59	1	0	1	0	Overwt	NotCurrent	No	NotCurrent	No	Yes
731	MSM	Yes	Private	Yes	13.3	1	26.1	0	0	4	0	13.5	1	67	3.>=60	1	1	1	0	Overwt	NotCurrent	No	NotCurrent	No	Yes
732	Heterosexual	Yes	Uninsured	Yes	3	1	51.7	1	0	2	0	3	0	33	1.<40	0	1	1	1	Obese	Missing	Missing	Missing	Missing	Miss
733	MSM	Yes	Private	Yes	2	1	28.4	1	0	6	0	2	0	52	2.40 to 59	1	1	0	1	Overwt	NotCurrent	No	NotCurrent	No	Yes
734	MSM	Yes	Uninsured	No	4.3	0	26.5	1	0	2	0	4.1	0	33	1.<40	1	1	1	0	Overwt	NotCurrent	No	NotCurrent	No	Yes
735	Heterosexual	Yes	Private	Yes	2.4	1	31.3	1	0	3	0	2.4	1	37	1.<40	0	1	1	0	Obese	NotCurrent	No	NotCurrent	No	Yes
736	MSM	Yes	Uninsured	No	3.9	0	22		0	3	0	3.9	0	39	1.<40	1	1	1	0	NorUWt	Current	No	NotCurrent	No	Yes
737		No	Public	Yes	4.4	1	27.7	0	0	3	0		0	48	2.40 to 59	1	1	1	0	Overwt	Current	No	NotCurrent	No	Miss
738	MSM	Yes	Public	Yes	14.8	1	30.6	1	1	4	1	14.7	1	53	2.40 to 59	1	0	1	0	Obese	NotCurrent	No	NotCurrent	Major/Other	Yes
739	Heterosexual	Yes	Uninsured	Yes	14.3	1	29.3	0	0	1	0	11.7	0	52	2.40 to 59	1	1	1	0	Overwt	Missing	Missing	Missing	Missing	Miss
740	IVDU	Yes	Uninsured	No	12.9	0	23	1	0	3	0	4.2	0	36	1.<40	1	0	1	0	NorUWt	Current	Yes	NotCurrent	No	No
741	MSM	Yes	Public	No	12.2	0	17.9	1	0	5	0	12.1	0	42	2.40 to 59	1	1	0	1	NorUWt	NotCurrent	No	NotCurrent	No	Yes
742	Heterosexual	Yes	Public	No	5.7	0	24.1	1	0	3	0	5.7	0	40	2.40 to 59	1	0	1	0	NorUWt	Missing	No	Current	No	Yes
743	IVDU	Yes	Public	Yes	14.6	1	21.8	0	0	3	0	14.2	0	56	2.40 to 59	1	0	1	0	NorUWt	Current	No	NotCurrent	No	Yes
744	MSM	Yes	Private	Yes	13.7	1	34.7	0	0	2	0	14	0	58	2.40 to 59	1	0	1	0	Obese	NotCurrent	Missing	NotCurrent	No	No
745	Heterosexual	Yes	Private	No	14.1	0	27.3	1	0	3	0	7.4	0	63	3.>=60	1	0	1	0	Overwt	NotCurrent	No	NotCurrent	No	Yes
746	Heterosexual	Yes	Uninsured	No	14.7	0	23.2	1	0	3	0	10.8	0	50	2.40 to 59	1	0	1	0	NorUWt	Current	No	NotCurrent	Major/Other	No
747	MSM	Yes	Private	No	10.8	0	28.6	1	0	3	0	14.5	0	57	2.40 to 59	1	0	1	0	Overwt	NotCurrent	No	NotCurrent	No	No
748	Heterosexual	Yes	Private	No	12	0	19.9	1	0	2	0	12	0	48	2.40 to 59	0	0	1	0	NorUWt	NotCurrent	Yes	NotCurrent	No	Yes
749	MSM	Yes	Private	Yes	12	0	21	1	0	2	0	21.8	0	46	2.40 to 59	1	0	1	0	NorUWt	NotCurrent	No	NotCurrent	No	Yes
750	MSM	Yes	Private	Yes	14	1	22.4	0	0	3	0	13.3	0	54	2.40 to 59	1	1	1	0	NorUWt	Current	Missing	NotCurrent	No	No
751	MSM	Yes	Private	Yes	14.3	1	27.3	0	1	4	0	14.3	0	53	2.40 to 59	1	1	1	0	Overwt	NotCurrent	Yes	NotCurrent	No	Yes
752	MSM	Yes	Public	No	13.3	0	21.7	1	0	3	0	13.9	0	43	2.40 to 59	1	0	1	0	NorUWt	NotCurrent	No	NotCurrent	No	Yes
753	Heterosexual	Yes	Public	No	13.8	0	26.6	1	0	2	0	13.7	0	52	2.40 to 59	0	1	1	1	Overwt	NotCurrent	No	NotCurrent	No	Yes
754	Heterosexual	Yes	Private	Yes	14.2	1	37.3	0	0	3	0	12.1	0	62	3.>=60	1	1	1	0	Obese	NotCurrent	No	NotCurrent	No	No
755	Heterosexual	Yes	Private	No	13.8	0	33.9	1	0	2	0	6.9	0	33	1.<40	0	1	0	0	Obese	NotCurrent	No	NotCurrent	Major/Other	Miss
756	MSM	Yes	Private	Yes	14.1	1	19.7	0	0	3	0	12.9	0	60	3.>=60	1	1	1	0	NorUWt	Current	Yes	Current	No	Yes
757	MSM	No	Private	Yes	7.1	1	39.5	1	0	3	0		0	48	2.40 to 59	1	0	0	0	Obese	NotCurrent	No	NotCurrent	No	Miss
758	Heterosexual	Yes	Public	No	12.1	0	23	1	0	2	0	13.7	0	60	3.>=60	1	1	1	0	NorUWt	Current	No	NotCurrent	Major/Other	Miss
759	Heterosexual	Yes	Public	Yes	13.9	1	19.2	0	0	2	1	13.2	0	47	2.40 to 59	0	0	1	0	NorUWt	Current	Missing	NotCurrent	No	No
760	Heterosexual	Yes	Public	Yes	14.3	0	36.8	1	0	3	0	12.8	0	45	2.40 to 59	0	0	1	0	Obese	NotCurrent	No	Missing	No	No
761	Heterosexual	Yes	Uninsured	Yes	6.7	1	25.7	0	0	3	0	6.5	0	37	1.<40	0	1	1	0	Overwt	Missing	Missing	Missing	Missing	Miss
762	MSM	Yes	Uninsured	No	14	0	19.3	1	0	5	0	3	0	54	2.40 to 59	1	0	1	1	NorUWt	Missing	No	Missing	No	Yes
763	IVDU	Yes	Public	No	12.5	0	25.9	1	0	3	0	11.7	0	34	1.<40	1	0	1	0	Overwt	Current	No	NotCurrent	No	Yes
764	MSM	Yes	Public	Yes	12.7	1	30.2	1	0	2	0	11.9	0	49	2.40 to 59	1	1	1	0	Obese	NotCurrent	No	Missing	No	Yes
765	MSM	Yes	Public	Yes	14	1	29.6	0	0	2	0	12.2	0	68	3.>=60	1	0	1	0	Overwt	NotCurrent	Yes	NotCurrent	No	Yes
766	MSM	Yes	Uninsured	No	3.4	0	29.8	1	0	3	0	3.5	0	35	1.<40	1	1	1	0	Overwt	NotCurrent	No	NotCurrent	No	Yes
767	MSM	Yes	Private	No	13.8	0	22.4	0	0	2	0	14.3	0	54	2.40 to 59	1	0	1	0	NorUWt	Current	No	NotCurrent	No	Yes
768	Heterosexual	Yes	Private	No	1.9	1	26.4	0	0	2	0	1.8	0	62	3.>=60	1	1	0	1	Overwt	Missing	Missing	Missing	Missing	Miss
769	MSM	Yes	Uninsured	No	5.3	0	22.1	1	0	3	0	4.1	0	31	1.<40	1	1	1	0	NorUWt	Current	No	NotCurrent	Major/Other	No
770	MSM	Yes	Private	Yes	12.3	1	24.1	0	0	2	0	13.1	0	44	2.40 to 59	1	0	1	0	NorUWt	NotCurrent	Yes	NotCurrent	No	Yes
771	MSM	Yes	Uninsured	No	4.7	0	20.9	1	0	6	0	4.5	0	34	1.<40	1	0	1	0	NorUWt	Missing	Missing	Missing	Missing	Miss
772	MSM	Yes	Public	No	9.4	0	25.6	1	0	4	0	9.5	1	50	2.40 to 59	1	0	1	0	Overwt	NotCurrent	No	NotCurrent	No	Yes
773	MSM	Yes	Uninsured	No	3.6	0	33.1	1	0	2	0	3.6	0	36	1.<40	1	1	0	1	Obese	NotCurrent	Yes	NotCurrent	Major/Other	Miss
774	Heterosexual	Yes	Public	Yes	2.5	1	47	1	0	4	0	2.5	0	46	2.40 to 59	0	1	1	0	Obese	NotCurrent	No	NotCurrent	Major/Other	Yes
775	MSM	Yes	Uninsured	No	13.4	0	22.7	1	0	5	0	9.8	0	53	2.40 to 59	1	1	1	1	NorUWt	NotCurrent	No	NotCurrent	No	Yes
776	MSM	Yes	Private	Yes	13.8	1	24	1	0	1	0	9.4	0	44	2.40 to 59	1	0	1	0	NorUWt	NotCurrent	No	NotCurrent	No	No
777	MSM	Yes	Private	No	13.8	1	25.9	0	0	1	0	9.5	0	49	2.40 to 59	1	0	1	0	Overwt	Current	No	NotCurrent	No	Yes
778	MSM	Yes	Public	No	12.7	0	29.5	1	0	1	0	4.1	0	33	1.<40	1	1	0	0	Overwt	Missing	Missing	Missing	Missing	Miss
779	Heterosexual	Yes	Public	Yes	13.6	1	56.8	1	0	3	0	12.7	0	47	2.40 to 59	0	1	1	0	Obese	Current	Yes	Current	No	Yes
780	MSM	Yes	Uninsured	Yes	13.1	1	25.9	1	0	4	0	12.5	0	55	2.40 to 59	1	1	1	0	Overwt	NotCurrent	No	NotCurrent	No	Yes
781	MSM	Yes	Uninsured	No	8.3	0	28.9	0	0	3	0	2.7	0	39	1.<40	1	0	1	0	Overwt	Current	Yes	NotCurrent	No	Yes
782	MSM	Yes	Uninsured	No	1.4	0	28.5	1	0	3	0	1.4	0	36	1.<40	1	1	0	0	Overwt	Missing	Missing	Missing	Missing	Miss
783	IVDU	Yes	Private	Yes	2.3	0	25.4	1	0	2	0	2.2	0	31	1.<40	1	0	1	0	Overwt	Current	Yes	NotCurrent	No	Yes
784	Heterosexual	Yes	Public	Yes	7.5	0	28.1	1	0	4	0	7.5	1	43	2.40 to 59	0	1	1	0	Overwt	NotCurrent	No	NotCurrent	No	No
785		Yes	Public	Yes	6.1	1	26.1	0	0	3	0	4.8	0	50	2.40 to 59	1	1	1	0	Overwt	Missing	Missing	Missing	Missing	Miss
786		Yes	Public	No	4.4	0	27.1	1	0	6	0	2.6	0	32	1.<40	0	1	1	0	Overwt	Current	No	NotCurrent	No	No
787	MSM	Yes	Private	No	13.4	0	33.4	0	0	3	0	13.3	0	56	2.40 to 59	1	0	1	0	Obese	NotCurrent	No	NotCurrent	No	Yes
788	MSM	Yes	Private	No	13.4	0	23.4	1	0	3	0	6.2	0	52	2.40 to 59	1	0	0	0	NorUWt	Current	No	NotCurrent	No	Yes
789	Heterosexual	Yes	Private	Yes	13.4	1	29.3	0	0	3	0	13.3	0	54	2.40 to 59	0	1	1	0	Overwt	NotCurrent	No	NotCurrent	No	Yes
790	Heterosexual	Yes	Private	Yes	13.3	1	28.2	0	0	5	0	13.3	0	51	2.40 to 59	0	1	1	0	Overwt	NotCurrent	No	NotCurrent	No	Yes
791		Yes	Public	No	1.3	0	19.1	1	0	4	0	26.6	0	26	1.<40	1	0	1	0	NorUWt	NotCurrent	No	NotCurrent	No	Yes
792	Heterosexual	Yes	Private	No	11.8	1	23.4	0	0	3	0	13.2	0	44	2.40 to 59	0	1	1	0	NorUWt	Missing	Missing	Missing	Missing	Miss
793	MSM	Yes	Uninsured	No	12.6	0	23.2	1	0	2	0	11.8	0	49	2.40 to 59	1	0	1	0	NorUWt	NotCurrent	Yes	NotCurrent	Major/Other	No
794	MSM	Yes	Public	Yes	12.7	1	28.7	1	1	5	1	12.2	1	47	2.40 to 59	1	1	1	0	Overwt	NotCurrent	No	Current	No	Miss
795	MSM	Yes	Private	No	13.3	0	27.1	1	0	3	0	7.5	0	63	3.>=60	1	0	1	0	Overwt	NotCurrent	No	NotCurrent	No	Yes
796	MSM	Yes	Private	No	13.2	0	20.3	1	0	3	0	4.1	0	55	2.40 to 59	1	0	1	0	NorUWt	Missing	Missing	Missing	Missing	Miss
797	Heterosexual	Yes	Public	Yes	13.6	1	24.9	0	1	6	0	13.5	0	57	2.40 to 59	1	1	1	0	NorUWt	Missing	Missing	Missing	Missing	Miss
798	Heterosexual	Yes	Uninsured	No	2.6	1	25.6	0	0	3	0	3.4	0	50	2.40 to 59	1	1	1	0	Overwt	Current	No	NotCurrent	No	Yes
799	MSM	Yes	Uninsured	Yes	13.5	1	28.3	0	0	4	1	13.5	0	43	2.40 to 59	1	0	1	0	Overwt	NotCurrent	No	NotCurrent	No	Yes
800	Heterosexual	Yes	Private	Yes	13.1	1	25.1	1	0	3	0	13.4	0	56	2.40 to 59	0	0	1	0	Overwt	Missing	Missing	Missing	Missing	Miss
801	MSM	Yes	Private	No	4.3	0	30.4	0	0	2	0	4.3	0	40	2.40 to 59	1	1	1	0	Obese	NotCurrent	No	NotCurrent	No	Yes
802	Heterosexual	Yes	Public	No	7.2	0	19.5	1	0	5	0	7.3	0	25	1.<40	1	1	0	1	NorUWt	Current	No	NotCurrent	No	Yes
803	MSM	Yes	Private	Yes	13	1	32.3	0	0	4	0	6.4	0	49	2.40 to 59	1	1	1	0	Obese	Current	No	NotCurrent	No	No
804	Heterosexual	Yes	Public	No	4.2	0	21.6	1	0	6	0	12.3	0	24	1.<40	1	1	0	1	NorUWt	Missing	Missing	Missing	Missing	Miss
805	Heterosexual	Yes	Public	Yes	13.3	1	17.8	1	0	4	1	9.5	1	67	3.>=60	0	0	1	0	NorUWt	Current	Yes	NotCurrent	No	Yes
806	IVDU	Yes	Public	Yes	13.8	1	23.4	0	0	2	0	16.4	0	62	3.>=60	0	0	1	0	NorUWt	Current	No	NotCurrent	No	Yes
807	Heterosexual	Yes	Private	No	12.6	0	30.5	1	0	2	0	12.5	0	48	2.40 to 59	1	0	1	0	Obese	NotCurrent	No	NotCurrent	No	Yes
808	MSM	Yes	Private	Yes	13.4	1	35.1	0	1	3	0	12.8	1	48	2.40 to 59	1	0	0	1	Obese	Missing	No	Missing	No	No
809	MSM	Yes	Uninsured	Yes	11.7	1	37	1	1	3	0	11.7	0	44	2.40 to 59	1	1	1	0	Obese	NotCurrent	Yes	NotCurrent	No	Yes
810	Heterosexual	Yes	Uninsured	No	9.7	0	25.3	1	0	3	0	9.7	0	39	1.<40	0	1	1	0	Overwt	NotCurrent	No	NotCurrent	No	Yes
811	Heterosexual	Yes	Uninsured	No	2.8	1	37.8	0	0	3	0	2.7	0	25	1.<40	0	1	1	0	Obese	Current	No	NotCurrent	No	No
812	Heterosexual	Yes	Public	Yes	13.2	0	21.2	1	0	2	0	13.1	0	51	2.40 to 59	0	0	1	0	NorUWt	NotCurrent	No	NotCurrent	No	Yes
813	Heterosexual	Yes	Private	No	11.9	0	27.3	1	0	2	1	13.3	0	55	2.40 to 59	1	1	1	0	Overwt	NotCurrent	No	NotCurrent	No	No
814	Heterosexual	Yes	Private	No	12.9	0	32.2	1	0	3	0	9	0	40	2.40 to 59	0	1	0	1	Obese	NotCurrent	Missing	NotCurrent	No	No
815	MSM	Yes	Private	No	13.1	0	27.1	1	0	3	0	13	0	39	1.<40	1	1	1	0	Overwt	Current	No	NotCurrent	Major/Other	No
816	MSM	Yes	Uninsured	No	8.6	0	27.4	0	0	3	0	8.5	0	47	2.40 to 59	1	0	1	0	Overwt	NotCurrent	No	NotCurrent	No	Yes
817	IVDU	Yes	Private	Yes	12.1	1	38.7	0	0	2	0	8.3	0	44	2.40 to 59	0	1	0	0	Obese	NotCurrent	No	NotCurrent	No	Yes
818	MSM	Yes	Uninsured	No	12.6	0	29.8	0	0	2	0	10.7	0	44	2.40 to 59	1	1	1	0	Overwt	Missing	Missing	Missing	Missing	Miss
819	MSM	Yes	Uninsured	Yes	13.3	1	29.3	0	0	3	0	13.3	0	48	2.40 to 59	1	1	1	0	Overwt	NotCurrent	No	NotCurrent	No	No
820	MSM	Yes	Public	Yes	4.4	1	28.9	0	0	2	1	13.4	1	65	3.>=60	1	1	1	0	Overwt	NotCurrent	No	NotCurrent	No	Miss
821	MSM	Yes	Private	No	13.1	0	29.3	1	0	3	0	12.8	0	52	2.40 to 59	1	0	1	1	Overwt	Missing	Missing	Missing	Missing	Miss
822	IVDU	Yes	Public	Yes	5.1	0	28.6	1	0	2	0	5.1	0	49	2.40 to 59	0	0	1	0	Overwt	Current	No	Current	No	Yes
823	Heterosexual	Yes	Public	Yes	3.9	1	41.9	0	1	3	0	3.5	1	43	2.40 to 59	0	1	1	0	Obese	Missing	Missing	Missing	Major/Other	Miss
824	MSM	Yes	Public	Yes	9.8	0	22.5	1	0	4	0	9.7	0	56	2.40 to 59	1	0	1	0	NorUWt	NotCurrent	No	NotCurrent	No	Yes
825	MSM	Yes	Private	No	13.2	1	33.8	0	0	2	0	10.7	0	44	2.40 to 59	1	1	1	0	Obese	Missing	Missing	Missing	Missing	Miss
826	Heterosexual	Yes	Private	Yes	12.9	1	30	0	0	2	1	12.7	0	54	2.40 to 59	1	0	1	0	Obese	NotCurrent	No	NotCurrent	No	Yes
827	MSM	Yes	Uninsured	No	4.6	0	21.3	1	0	3	0	4.6	0	29	1.<40	1	0	1	0	NorUWt	NotCurrent	Yes	NotCurrent	No	Yes
828	MSM	Yes	Private	No	3.6	0	23.9	0	0	2	0	3.5	0	24	1.<40	1	0	1	0	NorUWt	Missing	Missing	Missing	Missing	Miss
829	MSM	Yes	Uninsured	No	2	0	25	1	0	6	0	2	0	25	1.<40	1	1	1	0	Overwt	Missing	Missing	Missing	Missing	Miss
830	Heterosexual	Yes	Private	Yes	8.7	1	29.2	1	0	3	0	6.5	0	34	1.<40	0	0	1	0	Overwt	NotCurrent	No	NotCurrent	No	Yes
831	MSM	Yes	Private	No	12.8	0	32.6	0	0	3	0	12.7	0	41	2.40 to 59	1	0	1	0	Obese	NotCurrent	Yes	NotCurrent	No	Yes
832	MSM	Yes	Public	No	13.1	0	27.1		0	3	1	13	0	48	2.40 to 59	1	1	1	0	Overwt	Missing	Missing	Missing	Major/Other	Yes
833	Heterosexual	No	Private	Yes	12.6	1	29.6	1	1	3	0	9.4	0	60	3.>=60	0	1	1	0	Overwt	Missing	Missing	Missing	Missing	Miss
834	MSM	Yes	Uninsured	No	12.9	0	27.6	1	0	2	1	9.5	0	48	2.40 to 59	1	0	1	0	Overwt	NotCurrent	No	NotCurrent	No	Yes
835	MSM	Yes	Private	Yes	12.8	1	21.4	0	0	2	0	12.7	0	51	2.40 to 59	1	0	1	0	NorUWt	Current	Yes	NotCurrent	No	Yes
836	IVDU	Yes	Public	No	8.9	0	25.7	0	0	4	0	2.8	0	39	1.<40	1	0	1	0	Overwt	Current	No	NotCurrent	No	Yes
837	MSM	Yes	Uninsured	No	7.1	0	27.1	1	0	4	0	5.8	0	28	1.<40	1	1	0	0	Overwt	NotCurrent	No	NotCurrent	No	Miss
838	Heterosexual	Yes	Public	Yes	12.6	1	32.7	1	0	2	0	8.3	0	56	2.40 to 59	0	1	1	0	Obese	NotCurrent	No	Missing	No	Yes
839	MSM	Yes	Uninsured	No	8.2	0	26.4	1	0	3	0	8.2	0	32	1.<40	1	1	1	0	Overwt	NotCurrent	No	NotCurrent	No	Yes
840	Heterosexual	Yes	Uninsured	No	12.9	0	28.6	0	0	2	0	5.9	0	53	2.40 to 59	1	1	1	0	Overwt	NotCurrent	No	NotCurrent	No	Yes
841	Heterosexual	Yes	Uninsured	Yes	12.9	0	42.1	0	0	4	0	11.7	0	47	2.40 to 59	1	1	1	0	Obese	NotCurrent	No	NotCurrent	No	Yes
842	Heterosexual	Yes	Public	Yes	2	1	22.2	1	1	2	0	2.1	0	50	2.40 to 59	1	1	1	0	NorUWt	NotCurrent	No	NotCurrent	No	Yes
843	MSM	Yes	Private	No	12.7	0	21.4	1	0	3	0	12.4	0	62	3.>=60	1	0	1	0	NorUWt	NotCurrent	No	NotCurrent	No	Yes
844	Heterosexual	Yes	Uninsured	No	10.7	0	38.3	1	0	3	0	10.3	0	39	1.<40	0	1	1	0	Obese	NotCurrent	No	NotCurrent	No	Yes
845	MSM	Yes	Private	Yes	12.4	1	33.7	1	0	4	0	8.6	0	49	2.40 to 59	1	0	1	0	Obese	Missing	Missing	Missing	Missing	Miss
846	Heterosexual	Yes	Uninsured	Yes	3.9	1	27.9	0	0	2	0	4	0	29	1.<40	1	1	1	1	Overwt	NotCurrent	No	NotCurrent	No	Yes
847	MSM	Yes	Private	Yes	12.6	1	23.7	1	0	3	0	7.9	0	51	2.40 to 59	1	0	1	0	NorUWt	NotCurrent	No	NotCurrent	No	Yes
848	Heterosexual	Yes	Public	No	5.6	0	27	1	0	3	0	4.2	0	42	2.40 to 59	1	0	1	0	Overwt	Current	No	NotCurrent	No	Yes
849	Heterosexual	Yes	Public	No	6.9	1	20.9	0	0	2	0	6.1	0	46	2.40 to 59	1	1	1	0	NorUWt	Missing	Missing	Missing	Missing	Miss
850	MSM	Yes	Private	No	12.4	0	31.6	1	0	3	0	6.3	0	56	2.40 to 59	1	0	1	0	Obese	NotCurrent	No	NotCurrent	No	Yes
851	Heterosexual	Yes	Private	No	12.6	0	33.5	1	0	1	0	8.1	0	46	2.40 to 59	1	1	0	0	Obese	Missing	Missing	Missing	Missing	Miss
852	MSM	Yes	Private	No	8	0	27.2	1	0	2	0	7.2	0	45	2.40 to 59	1	0	1	0	Overwt	Current	No	NotCurrent	Major/Other	Yes
853	Heterosexual	Yes	Public	Yes	12.3	1	17.7	0	0	3	0	10.2	0	46	2.40 to 59	0	1	1	0	NorUWt	NotCurrent	No	NotCurrent	No	Yes
854	IVDU	Yes	Public	No	10.6	0	18.1	1	0	2	0	15	0	53	2.40 to 59	1	0	1	0	NorUWt	Missing	Missing	Missing	Missing	Miss
855	MSM	Yes	Private	Yes	10.9	1	24.4	0	0	4	0	12.6	0	49	2.40 to 59	1	1	1	0	NorUWt	Current	Yes	NotCurrent	No	No
856	MSM	Yes	Private	Yes	12.4	1	25.6	0	0	2	0	10.8	0	54	2.40 to 59	1	0	1	0	Overwt	NotCurrent	No	NotCurrent	No	No
857	Heterosexual	Yes	Private	Yes	12	1	29.1	1	1	2	0	3.6	0	62	3.>=60	0	1	1	0	Overwt	NotCurrent	No	NotCurrent	No	Yes
858	Heterosexual	Yes	Uninsured	No	3.5	0	27	0	0	2	0	3.4	0	30	1.<40	1	0	1	0	Overwt	Missing	Missing	Missing	No	Miss
859	IVDU	Yes	Public	No	11.5	0	24.5	1	0	2	0	11.4	0	58	2.40 to 59	1	0	1	0	NorUWt	NotCurrent	No	NotCurrent	No	Yes
860	Heterosexual	Yes	Private	No	4	0	48.7	0	0	4	0	3.2	0	34	1.<40	0	1	1	0	Obese	NotCurrent	No	NotCurrent	No	No
861	MSM	Yes	Public	Yes	12.2	1	29.1	0	0	3	0	12.7	0	59	2.40 to 59	1	0	1	0	Overwt	Current	Yes	NotCurrent	Major/Other	No
862	MSM	Yes	Private	No	4.5	0	34.2	1	0	3	0	1.3	0	39	1.<40	1	1	1	0	Obese	Current	No	NotCurrent	No	Yes
863	MSM	Yes	Private	Yes	12.1	1	29.5	0	0	2	0	10.4	0	56	2.40 to 59	1	0	1	0	Overwt	NotCurrent	No	NotCurrent	No	Yes
864	IVDU	Yes	Public	No	5.9	0	19.1	1	0	3	0	3.6	0	32	1.<40	0	0	0	1	NorUWt	Missing	Missing	Missing	Missing	Miss
865		Yes	Uninsured	No	4.4	0	24.3	1	0	4	0	4.4	0	23	1.<40	0	0	1	0	NorUWt	NotCurrent	No	NotCurrent	No	No
866	Heterosexual	Yes	Private	Yes	4.2	0	31.8	1	0	2	1	4	0	58	2.40 to 59	1	0	1	0	Obese	NotCurrent	No	Current	No	Yes
867	IVDU	Yes	Public	No	6.7	0	33.2	1	0	3	0	6.8	0	47	2.40 to 59	1	1	1	1	Obese	Current	Yes	Current	No	Yes
868	MSM	Yes	Private	Yes	12.2	1	22.1	1	0	3	0	11.7	0	53	2.40 to 59	1	0	1	0	NorUWt	Current	No	NotCurrent	No	Yes
869	Heterosexual	Yes	Public	Yes	3.4	1	42.8	0	1	4	0	3.6	1	58	2.40 to 59	0	1	1	0	Obese	NotCurrent	No	NotCurrent	No	Yes
870	Heterosexual	Yes	Public	Yes	11.8	1	22.3	1	0	2	0	11.8	0	57	2.40 to 59	1	1	1	0	NorUWt	Missing	Missing	Missing	Missing	Miss
871	MSM	Yes	Public	No	4.1	0	24.4	1	0	2	0	3.8	0	25	1.<40	1	1	1	0	NorUWt	NotCurrent	No	NotCurrent	No	Yes
872	Heterosexual	Yes	Public	Yes	3.2	1	40.8	0	0	8	0	3.6	0	37	1.<40	0	1	0	1	Obese	Missing	Missing	Missing	Missing	Miss
873	MSM	Yes	Uninsured	No	12.2	0	20.8	1	0	2	0	12.1	0	65	3.>=60	1	0	1	0	NorUWt	Current	Yes	NotCurrent	No	Yes
874	Heterosexual	Yes	Private	Yes	8.8	1	23.7	0	0	3	0	8.7	0	40	2.40 to 59	0	1	1	0	NorUWt	NotCurrent	No	NotCurrent	No	Yes
875	Heterosexual	Yes	Private	Yes	8.1	1	27.2	1	1	2	1	8.2	0	60	3.>=60	1	1	1	0	Overwt	Current	No	NotCurrent	No	Yes
876	MSM	Yes	Uninsured	No	11.7	0	24.8	1	0	2	0	2.5	0	39	1.<40	1	0	1	0	NorUWt	Current	Yes	NotCurrent	No	Yes
877	MSM	Yes	Uninsured	Yes	7	1	30.5	0	0	8	0	6.8	0	31	1.<40	1	0	1	0	Obese	NotCurrent	Yes	Current	No	No
878	MSM	Yes	Private	Yes	11.7	1	22.1	1	0	3	0	8.3	0	49	2.40 to 59	1	0	1	0	NorUWt	NotCurrent	No	NotCurrent	No	Yes
879	MSM	Yes	Private	Yes	10.1	1	23.2	0	0	4	0	11.2	1	45	2.40 to 59	1	0	1	0	NorUWt	NotCurrent	No	NotCurrent	No	Yes
880	MSM	Yes	Public	Yes	11.4	1	33.7	1	1	2	0	11.3	1	78	3.>=60	1	0	0	0	Obese	Missing	Missing	Missing	Missing	Miss
881	MSM	Yes	Private	No	7.8	0	34.2	1	0	3	0	7.4	0	27	1.<40	1	1	1	0	Obese	NotCurrent	Missing	Missing	No	No
882	Heterosexual	Yes	Public	No	11.8	0	27.8	1	0	10	0	1.9	0	48	2.40 to 59	1	1	0	1	Overwt	Missing	Missing	Missing	Missing	Miss
883		Yes	Private	No	1.6	0	25.3	0	0	6	0	1.7	1	55	2.40 to 59	0	1	1	0	Overwt	NotCurrent	No	NotCurrent	No	Yes
884	MSM	Yes	Private	No	11.8	0	28.8	1	0	4	0	13	0	49	2.40 to 59	1	0	1	0	Overwt	Current	No	NotCurrent	No	Yes
885	MSM	Yes	Private	Yes	4.3	1	29.8	0	0	6	0	3.5	0	34	1.<40	1	1	1	0	Overwt	NotCurrent	No	NotCurrent	No	Yes
886	IVDU	Yes	Public	No	12	0	25.9	1	0	2	0	8.3	0	53	2.40 to 59	1	0	1	0	Overwt	Current	No	NotCurrent	No	Yes
887	Heterosexual	Yes	Public	Yes	9.1	1	28.1	0	0	3	1	8.2	1	61	3.>=60	1	1	1	0	Overwt	NotCurrent	No	NotCurrent	Major/Other	No
888	MSM	Yes	Uninsured	Yes	6.7	1	38	0	0	5	0	3.8	0	46	2.40 to 59	1	0	1	0	Obese	Current	No	NotCurrent	Major/Other	Yes
889	Heterosexual	Yes	Uninsured	No	11.7	0	21.8	1	0	3	0	10.2	0	45	2.40 to 59	0	0	1	0	NorUWt	Current	No	Current	No	Yes
890	MSM	Yes	Private	No	11.2	0	26.8	1	0	2	0	5.8	0	43	2.40 to 59	1	1	1	0	Overwt	Current	No	NotCurrent	No	Yes
891	MSM	Yes	Private	No	2.1	0	28.1	1	0	2	0	1.9	0	30	1.<40	1	1	1	0	Overwt	Current	Yes	NotCurrent	No	Yes
892	Heterosexual	Yes	Public	Yes	7.1	1	27.6	1	0	7	1	7.6	0	55	2.40 to 59	1	0	1	0	Overwt	NotCurrent	Yes	NotCurrent	No	No
893	MSM	Yes	Private	No	11.4	0	31.9	1	0	2	0	11.4	0	47	2.40 to 59	1	0	1	0	Obese	Current	No	NotCurrent	No	Yes
894	Heterosexual	Yes	Private	No	2.4	0	20.4	1	0	10	0	2.4	0	37	1.<40	1	1	0	0	NorUWt	NotCurrent	No	NotCurrent	No	Yes
895	MSM	No	Private	Yes	10.2	1	25.1	1	0	1	0	13.8	0	57	2.40 to 59	1	0		1	Overwt	Missing	Missing	Missing	Missing	Miss
896	MSM	Yes	Uninsured	Yes	3.3	1	32.2	1	0	6	0	3.2	0	30	1.<40	1	1	1	0	Obese	NotCurrent	No	NotCurrent	No	Yes
897	MSM	Yes	Private	Yes	11.6	1	41.7	1	0	3	0	6.1	0	51	2.40 to 59	1	0	1	0	Obese	Missing	Missing	Missing	Missing	Miss
898	MSM	Yes	Public	No	11.6	1	26.9	0	0	4	0	11.6	0	52	2.40 to 59	1	1	1	0	Overwt	NotCurrent	No	NotCurrent	No	Yes
899	MSM	Yes	Private	No	10.4	0	26.2	0	0	3	0	10.4	0	48	2.40 to 59	1	0	1	0	Overwt	NotCurrent	No	NotCurrent	No	Yes
900	Heterosexual	Yes	Private	Yes	11.1	1	35.8	1	0	2	0	11	0	47	2.40 to 59	1	0	1	0	Obese	NotCurrent	No	NotCurrent	No	Yes
901	IVDU	Yes	Private	Yes	11.1	1	48.5	1	0	3	0	11	0	58	2.40 to 59	0	1	1	0	Obese	Current	No	NotCurrent	No	Yes
902	IVDU	Yes	Uninsured	No	11.5	1	24.7	0	0	3	0	2.7	0	50	2.40 to 59	1	1	0	1	NorUWt	NotCurrent	No	NotCurrent	No	Yes
903	MSM	Yes	Private	Yes	11.2	1	32.2	0	0	2	0	11.1	0	47	2.40 to 59	1	0	1	0	Obese	NotCurrent	No	NotCurrent	No	Yes
904	Heterosexual	Yes	Public	No	1.6	0	27.9	1	0	5	0	0.9	0	28	1.<40	0	1	1	0	Overwt	Missing	Missing	Missing	Missing	Miss
905	Heterosexual	Yes	Public	Yes	11.3	1	24.5	1	1	3	0	8.1	0	59	2.40 to 59	1	1	1	0	NorUWt	NotCurrent	No	NotCurrent	Major/Other	Yes
906	Heterosexual	Yes	Private	Yes	11.1	1	26.9	0	0	3	1	10.9	1	61	3.>=60	1	0	1	0	Overwt	Missing	No	Missing	No	Miss
907	MSM	Yes	Private	No	4.9	1	24.4	0	0	2	0	13.9	0	41	2.40 to 59	1	0	1	0	NorUWt	NotCurrent	Yes	Current	No	Yes
908	Heterosexual	Yes	Public	No	11.1	0	28	1	0	3	0	4.7	0	40	2.40 to 59	1	1	1	0	Overwt	NotCurrent	No	NotCurrent	No	Yes
909	MSM	Yes	Private	No	11	0	27.3	0	0	2	0	11	0	36	1.<40	1	1	1	0	Overwt	NotCurrent	No	NotCurrent	No	Yes
910	MSM	No	Uninsured	Yes	8.2	1	29.9	1	0	2	0		1	55	2.40 to 59	1	1	1	0	Overwt	Current	No	NotCurrent	No	Miss
911	Heterosexual	Yes	Public	No	6.3	0	26	1	0	3	0	13	0	68	3.>=60	0	1	1	0	Overwt	NotCurrent	No	NotCurrent	No	No
912	Heterosexual	Yes	Private	No	8.8	0	29.8	1	0	2	0	5.9	0	40	2.40 to 59	1	1	1	0	Overwt	NotCurrent	No	NotCurrent	No	Yes
913	IVDU	Yes	Private	Yes	11	1	33.1	0	0	5	0	13.8	1	66	3.>=60	1	1	1	0	Obese	NotCurrent	No	NotCurrent	No	Yes
914	MSM	Yes	Private	No	11.2	0	20.6	1	0	3	0	11.1	1	58	2.40 to 59	1	0	1	0	NorUWt	NotCurrent	No	NotCurrent	No	Yes
915	Heterosexual	No	Private	No	11	1	31.4	1	0	3	0	1.1	0	42	2.40 to 59	0	1	0	0	Obese	NotCurrent	No	NotCurrent	No	Miss
916	Heterosexual	Yes	Uninsured	Yes	11	1	39.7	0	0	4	0	10.2	0	57	2.40 to 59	0	1	0	0	Obese	NotCurrent	Yes	NotCurrent	No	Miss
917	IVDU	Yes	Public	Yes	9.8	0	35.4	0	1	2	0	5.4	0	48	2.40 to 59	1	0	1	0	Obese	Current	No	NotCurrent	No	Yes
918	MSM	Yes	Private	No	10.9	0	33.9	1	0	4	0	10.5	0	50	2.40 to 59	1	0	1	0	Obese	Missing	Missing	Missing	Missing	Miss
919	Heterosexual	Yes	Uninsured	No	10.9	0	25	1	0	3	0	2.8	0	40	2.40 to 59	0	1	1	0	Overwt	Missing	Yes	Missing	Major/Other	Yes
920	MSM	Yes	Private	No	1.3	0	22.5	0	0	3	0	1.3	0	55	2.40 to 59	1	0	1	0	NorUWt	NotCurrent	No	Missing	No	Yes
921	Heterosexual	Yes	Private	Yes	10.9	1	33	1	0	3	0	10.4	0	53	2.40 to 59	0	1	1	0	Obese	NotCurrent	No	NotCurrent	No	Yes
922	Heterosexual	Yes	Private	Yes	10.6	1	28.2	0	0	4	0	10.6	0	47	2.40 to 59	1	1	1	0	Overwt	NotCurrent	No	NotCurrent	No	Yes
923	MSM	Yes	Private	No	11	0	25.9	0	0	5	0	9.8	0	45	2.40 to 59	1	1	1	0	Overwt	Missing	Missing	Missing	Missing	Miss
924	MSM	Yes	Public	Yes	5.1	1	23	1	0	5	0	5.1	1	47	2.40 to 59	1	1	0	1	NorUWt	NotCurrent	No	NotCurrent	Major/Other	Yes
925	MSM	Yes	Public	No	9.5	0	22.1	1	0	3	0	9.5	0	58	2.40 to 59	1	0	1	0	NorUWt	NotCurrent	No	NotCurrent	No	Yes
926	MSM	Yes	Private	No	10.4	0	33.2	1	0	2	0	13.7	0	43	2.40 to 59	1	0	1	0	Obese	NotCurrent	No	NotCurrent	No	Yes
927	MSM	Yes	Public	Yes	9.6	1	37.7	0	1	3	0	7.7	0	58	2.40 to 59	1	1	1	0	Obese	Missing	Missing	Missing	Missing	Miss
928	MSM	Yes	Uninsured	Yes	10.8	1	27.8	1	0	4	0	3.7	0	35	1.<40	1	1	1	0	Overwt	Current	Yes	NotCurrent	Major/Other	Miss
929	MSM	Yes	Private	Yes	10.6	1	29.5	1	0	4	0	11.9	0	59	2.40 to 59	1	0	1	0	Overwt	NotCurrent	Yes	NotCurrent	No	Yes
930	MSM	Yes	Uninsured	Yes	10.8	1	28.8	1	0	3	0	9.9	0	47	2.40 to 59	1	1	1	0	Overwt	Missing	Missing	Missing	Missing	Miss
931	MSM	Yes	Uninsured	Yes	7.8	1	18.5	1	1	3	0	7.8	0	41	2.40 to 59	1	1	1	0	NorUWt	Current	No	NotCurrent	No	No
932	Heterosexual	Yes	Public	Yes	10.5	1	28.1	0	0	3	1	12.2	1	74	3.>=60	0	1	1	0	Overwt	NotCurrent	No	NotCurrent	No	Yes
933	MSM	Yes	Uninsured	Yes	10.7	1	29.8	1	0	3	0	9.9	0	60	3.>=60	1	1	1	0	Overwt	NotCurrent	No	NotCurrent	No	Yes
934	MSM	Yes	Public	No	10.8	0	18.2	1	0	2	0	10.8	0	49	2.40 to 59	1	0	1	0	NorUWt	Current	No	NotCurrent	No	Yes
935	Heterosexual	Yes	Private	No	10.5	0	24.8	1	0	1	0	5.3	0	41	2.40 to 59	0	1	0	0	NorUWt	Missing	Missing	Missing	Missing	Miss
936	MSM	Yes	Private	No	8.8	0	24.9	1	0	3	0	8.8	0	39	1.<40	1	0	1	0	NorUWt	NotCurrent	No	Missing	No	No
937	MSM	Yes	Uninsured	Yes	1.5	1	52	1	0	3	0	1.4	0	27	1.<40	1	1	1	0	Obese	Current	No	Current	Major/Other	No
938	IVDU	Yes	Private	No	10.3	0	19.6	1	0	3	0	10.2	0	45	2.40 to 59	1	0	1	0	NorUWt	Current	Missing	Missing	Major/Other	Yes
939	MSM	Yes	Private	Yes	10.7	1	23.1	0	0	3	0	10.6	0	45	2.40 to 59	1	0	1	0	NorUWt	NotCurrent	Yes	NotCurrent	No	Yes
940	Heterosexual	Yes	Public	Yes	10.1	1	22.1	1	0	1	0	11	0	75	3.>=60	0	1	1	0	NorUWt	Missing	Missing	Missing	Missing	Miss
941	IVDU	Yes	Public	Yes	10.5	1	17	0	0	4	0	9.9	1	61	3.>=60	1	0	1	0	NorUWt	Missing	Missing	Missing	Missing	Miss
942	MSM	Yes	Public	No	6.4	0	22.8	1	0	4	0	9.1	0	50	2.40 to 59	1	1	1	1	NorUWt	Current	Yes	NotCurrent	No	Yes
943	MSM	Yes	Uninsured	No	10.7	0	17.3	1	0	2	0	5.4	0	34	1.<40	1	1	0	1	NorUWt	Missing	Missing	Missing	Missing	Miss
944	MSM	Yes	Private	Yes	10.7	1	26.8	0	0	2	0	10.6	0	49	2.40 to 59	1	0	1	0	Overwt	Missing	Missing	Missing	Missing	Miss
945	MSM	Yes	Private	Yes	6.2	1	29.4	1	0	2	0	3.7	0	43	2.40 to 59	1	0	1	0	Overwt	NotCurrent	Yes	NotCurrent	No	Yes
946	Heterosexual	Yes	Public	No	10.5	0	31.2	1	0	5	1	10.6	0	43	2.40 to 59	1	1	0	1	Obese	NotCurrent	No	NotCurrent	No	Yes
947	Heterosexual	Yes	Public	Yes	10.5	0	46.2	1	1	3	1	6.2	0	46	2.40 to 59	1	0	1	0	Obese	Missing	Missing	Missing	Missing	Miss
948	MSM	Yes	Uninsured	No	2.3	0	26.7	1	0	4	0	2.1	0	23	1.<40	1	1	1	0	Overwt	NotCurrent	No	NotCurrent	No	No
949	Heterosexual	Yes	Uninsured	No	8.1	0	26.9	1	0	2	0	5.2	0	38	1.<40	0	0	1	0	Overwt	Current	No	NotCurrent	No	Yes
950	MSM	Yes	Private	No	8.2	0	24.6	1	0	3	0	7.9	0	50	2.40 to 59	1	0			NorUWt	Missing	Missing	Missing	Missing	Miss
951	Heterosexual	Yes	Public	Yes	10	1	36.4	1	1	3	0	8.6	1	68	3.>=60	0	1	0	0	Obese	NotCurrent	No	NotCurrent	Major/Other	Yes
952	MSM	Yes	Private	Yes	10.4	1	30.4	1	0	2	0	7.2	0	50	2.40 to 59	1	0	1	0	Obese	NotCurrent	No	NotCurrent	No	Yes
953	Heterosexual	Yes	Public	No	4	0	19.5	1	0	2	0	3.7	0	39	1.<40	0	1	0	1	NorUWt	NotCurrent	Yes	NotCurrent	No	No
954	MSM	Yes	Public	Yes	10.3	1	25.3	1	0	3	0	10.1	0	59	2.40 to 59	1	0	1	0	Overwt	NotCurrent	No	NotCurrent	No	Yes
955	MSM	Yes	Uninsured	No	1.3	0	23.8	1	0	3	0	1.1	0	29	1.<40	1	1	0	1	NorUWt	Current	No	Current	No	Miss
956	MSM	Yes	Private	No	3.8	0	19.1	1	0	3	0	3.8	0	25	1.<40	1	1	1	0	NorUWt	NotCurrent	Yes	Missing	No	Yes
957	MSM	Yes	Uninsured	No	9.6	0	23.7	0	0	2	0	14.8	0	32	1.<40	1	0	1	0	NorUWt	NotCurrent	No	NotCurrent	No	Yes
958	MSM	Yes	Public	Yes	1.6	1	23.4	1	0	2	0	1.7	0	33	1.<40	1	1	1	0	NorUWt	Current	Yes	NotCurrent	Major/Other	Yes
959	MSM	Yes	Public	Yes	10.2	0	46.3	1	1	2	0	10.2	0	49	2.40 to 59	1	0	1	0	Obese	NotCurrent	No	NotCurrent	No	Yes
960	Heterosexual	Yes	Uninsured	No	1.2	0	34.5	1	0	4	0	1.1	0	32	1.<40	0	1	1	0	Obese	Missing	Missing	Missing	Missing	Miss
961	MSM	Yes	Private	Yes	10.3	1	22.9	0	0	3	0	10.1	1	53	2.40 to 59	1	0	1	0	NorUWt	Current	No	NotCurrent	No	Yes
962	IVDU	Yes	Public	No	7.6	0	23.9	1	1	4	0	7.1	0	52	2.40 to 59	1	0	1	0	NorUWt	NotCurrent	No	NotCurrent	No	Yes
963	MSM	Yes	Public	No	3.5	1	24.9	0	0	3	0	3.5	0	49	2.40 to 59	1	0	1	0	NorUWt	Missing	Missing	Missing	Missing	Miss
964	MSM	Yes	Private	Yes	10.2	1	26.4	0	0	3	0	9.7	9	54	2.40 to 59	1	0			Overwt	Missing	Missing	Missing	Missing	Miss
965		Yes	Public	No	1.2	1	29	0	0	3	0	1.2	0	53	2.40 to 59	1	1	1	0	Overwt	NotCurrent	No	NotCurrent	No	No
966	Heterosexual	Yes	Private	Yes	2.5	1	24.8	0	0	3	0	2.4	0	39	1.<40	1	1	1	0	NorUWt	NotCurrent	No	NotCurrent	No	Yes
967	Heterosexual	Yes	Private	No	7	0	47.4	0	0	2	0	4.6	0	44	2.40 to 59	0	1	1	0	Obese	Missing	Missing	Missing	Missing	Miss
968	MSM	Yes	Public	Yes	10	0	28.4	1	0	2	0	9.6	1	46	2.40 to 59	1	1	1	0	Overwt	NotCurrent	No	NotCurrent	No	Yes
969	MSM	Yes	Public	No	3.1	0	22.2	1	0	3	0	3.1	0	48	2.40 to 59	1	1	1	0	NorUWt	Current	No	NotCurrent	No	Yes
970	MSM	Yes	Private	No	1.7	0	28.3	1	0	3	0	1.7	0	29	1.<40	1	1	1	0	Overwt	Current	Yes	NotCurrent	No	Yes
971	MSM	Yes	Uninsured	No	9.8	0	24.6	1	0	3	0	9	0	45	2.40 to 59	1	0	1	0	NorUWt	Current	No	NotCurrent	No	Yes
972	MSM	Yes	Uninsured	No	9.8	0	21.5	1	0	2	0	9.5	0	33	1.<40	1	1	1	0	NorUWt	Current	Missing	NotCurrent	No	Yes
973	Heterosexual	Yes	Private	Yes	10	1	21.8	0	0	2	0	9.9	0	43	2.40 to 59	0	1	1	0	NorUWt	Current	No	NotCurrent	No	No
974	Heterosexual	Yes	Uninsured	Yes	4	1	30.1	0	0	2	0	3.9	1	57	2.40 to 59	0	1	1	0	Obese	NotCurrent	No	NotCurrent	No	Yes
975	Heterosexual	Yes	Private	No	3.9	0	36.3	1	0	2	0	2.3	0	33	1.<40	0	1	0	0	Obese	NotCurrent	No	NotCurrent	No	Miss
976	Heterosexual	Yes	Private	No	9.4	0	30.1	1	0	2	0	9.2	0	43	2.40 to 59	0	1	1	0	Obese	NotCurrent	No	NotCurrent	No	Yes
977	MSM	Yes	Uninsured	No	6.8	0	28	0	0	2	0	5.5	0	28	1.<40	1	1	1	0	Overwt	Current	No	NotCurrent	No	Yes
978	MSM	Yes	Private	Yes	9.9	1	33.4	0	0	2	1	9.1	0	60	3.>=60	1	0	1	0	Obese	NotCurrent	No	NotCurrent	No	Yes
979	MSM	Yes	Uninsured	Yes	8.6	1	31.8	0	0	3	0	8.2	0	42	2.40 to 59	1	1	1	0	Obese	NotCurrent	Yes	NotCurrent	No	No
980	Heterosexual	Yes	Private	Yes	9.5	1	27.8	0	0	3	0	9.6	0	63	3.>=60	1	0	1	0	Overwt	Missing	Missing	Missing	Missing	Miss
981	MSM	Yes	Private	No	9.7	0	23.4	1	0	5	0	4.3	0	32	1.<40	1	1	1	0	NorUWt	Missing	Missing	Missing	Missing	Miss
982	Heterosexual	Yes	Public	Yes	9.8	1	25.6	1	0	3	0	9.7	0	52	2.40 to 59	1	0	1	0	Overwt	Current	Yes	NotCurrent	No	Yes
983	IVDU	Yes	Uninsured	No	9.6	0	27	1	0	3	0	8.9	0	48	2.40 to 59	1	0	1	0	Overwt	NotCurrent	No	NotCurrent	No	No
984	Heterosexual	Yes	Private	No	9.5	0	19.4	1	0	2	0	9.6	0	54	2.40 to 59	0	0	1	0	NorUWt	NotCurrent	No	NotCurrent	No	Yes
985	MSM	Yes	Uninsured	No	9.8	0	18.1	1	0	1	0	5.1	0	31	1.<40	1	0	0	0	NorUWt	NotCurrent	No	Current	No	Miss
986	MSM	Yes	Public	Yes	9.7	1	24.2	1	0	4	1	8.5	0	59	2.40 to 59	1	1	1	0	NorUWt	NotCurrent	No	NotCurrent	No	Yes
987	Heterosexual	Yes	Uninsured	No	9.6	0	24.2	1	0	2	0	8.8	0	32	1.<40	1	0	1	0	NorUWt	Missing	Missing	Missing	Missing	Miss
988	Heterosexual	Yes	Uninsured	Yes	9.5	1	50.6	1	0	3	0	10.1	0	45	2.40 to 59	0	0	0	0	Obese	NotCurrent	Yes	NotCurrent	No	Yes
989	MSM	Yes	Uninsured	Yes	8	1	32.5	1	0	2	0	6.4	0	43	2.40 to 59	1	0	1	0	Obese	NotCurrent	No	NotCurrent	No	No
990	MSM	Yes	Private	No	2.4	0	25.1	1	0	6	0	2.5	0	31	1.<40	1	0	1	0	Overwt	NotCurrent	Yes	Missing	No	Yes
991	IVDU	Yes	Public	No	7	0	20.3	1	0	3	0	3.5	0	47	2.40 to 59	1	0	1	0	NorUWt	Current	No	NotCurrent	No	Yes
992	MSM	Yes	Private	Yes	1.2	1	26	1	0	3	0	1.2	1	64	3.>=60	1	0	1	0	Overwt	Current	No	NotCurrent	Major/Other	Yes
993	MSM	Yes	Private	Yes	9.6	1	30.5	0	1	1	0	9.5	0	40	2.40 to 59	1	0	1	0	Obese	NotCurrent	No	NotCurrent	No	Yes
994	MSM	Yes	Private	Yes	6.8	1	36.4	0	1	3	1	7	0	51	2.40 to 59	1	0	1	0	Obese	Current	No	NotCurrent	Major/Other	Yes
995	Heterosexual	Yes	Private	No	9.6	0	24.6	0	0	3	0	9.1	1	47	2.40 to 59	1	0	1	0	NorUWt	NotCurrent	Yes	NotCurrent	Major/Other	Yes
996	MSM	Yes	Uninsured	Yes	9.7	1	29.2	0	0	4	0	0.2	0	62	3.>=60	1	1	1	0	Overwt	NotCurrent	No	NotCurrent	No	Miss
997	Heterosexual	Yes	Public	Yes	9.5	1	37.9	1	0	2	0	7.9	1	59	2.40 to 59	0	1	1	0	Obese	NotCurrent	Yes	NotCurrent	No	Yes
998	MSM	Yes	Private	Yes	8.9	1	26.9	0	0	3	0	8.9	0	33	1.<40	1	1	0	1	Overwt	NotCurrent	No	NotCurrent	No	No
999	MSM	Yes	Uninsured	No	2.3	0	26.2	1	0	3	0	2.1	0	28	1.<40	1	0	1	0	Overwt	NotCurrent	No	NotCurrent	No	Yes
1000		Yes	Uninsured	No	9.5	0	22.7	1	0	2	0	1.9	0	46	2.40 to 59	1	0	1	0	NorUWt	NotCurrent	Yes	Current	Major/Other	Yes
1001	MSM	Yes	Private	Yes	9.6	1	30.5	0	1	2	0	10.2	0	53	2.40 to 59	1	0	1	0	Obese	NotCurrent	No	NotCurrent	No	No
1002	MSM	Yes	Private	Yes	9.5	1	32.2	1	0	2	0	9	0	41	2.40 to 59	1	1	1	0	Obese	Missing	No	NotCurrent	No	Yes
1003	Heterosexual	Yes	Private	Yes	3.7	1	34.6	1	0	3	0	3.6	0	30	1.<40	1	1	1	0	Obese	NotCurrent	No	NotCurrent	No	Yes
1004	Heterosexual	Yes	Private	No	9.5	1	32.7	0	0	6	0	9.2	0	35	1.<40	0	1	1	0	Obese	NotCurrent	Missing	NotCurrent	No	Yes
1005	MSM	Yes	Private	Yes	6.6	0	28.8	1	0	2	0	10.6	0	47	2.40 to 59	1	0	1	0	Overwt	NotCurrent	No	NotCurrent	No	Yes
1006	Heterosexual	Yes	Public	Yes	7.4	1	30.9	0	0	2	0	7.4	0	34	1.<40	1	1	1	0	Obese	Current	No	NotCurrent	No	Yes
1007	MSM	Yes	Uninsured	No	9.4	0	20.3	1	0	3	0	8.7	0	44	2.40 to 59	1	0	1	0	NorUWt	NotCurrent	No	NotCurrent	No	Yes
1008	Heterosexual	Yes	Private	Yes	4.6	1	18.7		0	5	0	2.9	0	57	2.40 to 59	0	0	1	0	NorUWt	Missing	Missing	Missing	Missing	Miss
1009	MSM	Yes	Public	No	9.2	0	18	1	0	4	0	8.6	0	47	2.40 to 59	1	1	1	0	NorUWt	Missing	Missing	Missing	Missing	Miss
1010	Heterosexual	Yes	Public	No	2.3	0	29.5	1	0	3	0	4.5	0	43	2.40 to 59	0	1	0	0	Overwt	NotCurrent	No	NotCurrent	No	Yes
1011	Heterosexual	Yes	Public	Yes	9	1	21.8	1	0	3	0	9	0	53	2.40 to 59	1	0	1	0	NorUWt	Current	Yes	NotCurrent	Major/Other	Yes
1012	Heterosexual	Yes	Private	Yes	8.2	1	39.2	0	0	2	0	2.7	0	50	2.40 to 59	1	1	0	0	Obese	NotCurrent	No	NotCurrent	No	Yes
1013	MSM	Yes	Public	Yes	9	1	26.4	0	0	3	0	9.3	0	49	2.40 to 59	1	1	1	0	Overwt	Current	No	Current	No	Yes
1014	MSM	Yes	Uninsured	No	2.8	0	23.5	1	0	4	0	2.6	0	25	1.<40	1	1	1	0	NorUWt	Current	No	NotCurrent	No	Yes
1015	MSM	Yes	Public	No	9.1	0	28.7	1	0	5	0	1	0	45	2.40 to 59	1	0	1	0	Overwt	Current	No	NotCurrent	No	Yes
1016	Heterosexual	Yes	Public	Yes	9.1	1	23.9	1	0	5	1	9.3	1	79	3.>=60	1	0	1	0	NorUWt	Missing	Missing	Missing	Missing	Miss
1017	MSM	Yes	Uninsured	Yes	4.2	1	23.1	1	0	2	0	1.9	0	45	2.40 to 59	1	0	1	0	NorUWt	Missing	Missing	Missing	Missing	Miss
1018	MSM	Yes	Uninsured	No	9.1	0	25.3	1	0	2	0	9	0	33	1.<40	1	1	1	0	Overwt	NotCurrent	No	NotCurrent	No	No
1019	MSM	Yes	Uninsured	No	8.9	0	23.6	1	0	2	0	16.9	1	56	2.40 to 59	1	0	1	0	NorUWt	Missing	Missing	Missing	Missing	Miss
1020	MSM	Yes	Uninsured	No	2.8	0	30.5	1	0	2	0	2.7	0	29	1.<40	1	1	1	0	Obese	Missing	Missing	Missing	Missing	Miss
1021	MSM	Yes	Private	Yes	5.7	1	23.8	0	0	2	0	2	0	37	1.<40	1	0	1	0	NorUWt	NotCurrent	No	NotCurrent	No	Yes
1022	Heterosexual	Yes	Uninsured	No	5.7	0	45.4	1	0	8	0	5.5	0	45	2.40 to 59	0	1	0	0	Obese	NotCurrent	No	NotCurrent	No	Yes
1023	MSM	Yes	Uninsured	No	9	0	22.3	1	0	3	0	8	0	28	1.<40	1	0	0	0	NorUWt	Current	Yes	NotCurrent	No	No
1024	MSM	Yes	Private	No	3.1	0	25	1	0	4	0	0.7	0	45	2.40 to 59	1	0	1	0	Overwt	Current	Yes	NotCurrent	No	Yes
1025	MSM	Yes	Public	No	8.7	0	29.5	1	0	3	0	6.1	0	45	2.40 to 59	1	1	1	0	Overwt	NotCurrent	No	NotCurrent	Major/Other	No
1026	MSM	Yes	Uninsured	No	1.6	1	20.4	0	0	3	0	1.2	0	35	1.<40	1	0	1	0	NorUWt	Current	Yes	NotCurrent	No	Yes
1027	MSM	Yes	Private	No	1.5	0	20	1	0	3	0	1.3	0	30	1.<40	1	0	1	0	NorUWt	Missing	Missing	Missing	Missing	Miss
1028	Heterosexual	Yes	Uninsured	Yes	4	1	40	1	1	14	0	1.2	0	43	2.40 to 59	0	1	1	0	Obese	NotCurrent	No	NotCurrent	No	Yes
1029	MSM	Yes	Uninsured	Yes	8.9	1	30.4	1	0	3	0	5.1	0	41	2.40 to 59	1	0	1	0	Obese	NotCurrent	No	NotCurrent	No	No
1030	MSM	Yes	Private	Yes	8.6	1	33.7	1	1	3	0	8.5	0	62	3.>=60	1	0	1	0	Obese	NotCurrent	No	NotCurrent	No	Yes
1031	MSM	Yes	Private	No	3.7	0	27.8	0	0	2	0	3.6	0	29	1.<40	1	1	1	0	Overwt	Missing	Missing	Missing	Missing	Miss
1032	MSM	Yes	Uninsured	No	1.4	0	22.8	1	0	6	1	1.4	0	28	1.<40	1	1	1	0	NorUWt	Missing	Missing	Missing	Missing	Miss
1033	MSM	Yes	Public	No	7.1	1	32.1	0	0	2	0	6.8	0	53	2.40 to 59	1	1	1	0	Obese	Missing	Missing	Missing	Missing	Miss
1034	Heterosexual	Yes	Public	No	1.6	0	24	0	0	4	0	1.6	0	34	1.<40	1	1	0	1	NorUWt	NotCurrent	Yes	Missing	No	Miss
1035	MSM	Yes	Uninsured	No	8.9	0	29.2	1	0	3	0	8.8	0	55	2.40 to 59	1	0	1	0	Overwt	Current	No	Current	No	No
1036	MSM	Yes	Private	No	8.8	0	30.4	1	0	2	0	7.3	0	34	1.<40	1	1	1	0	Obese	NotCurrent	No	NotCurrent	No	Yes
1037	Heterosexual	Yes	Public	No	3.5	0	24.1	1	0	5	0	3.5	0	36	1.<40	1	1	1	1	NorUWt	Current	No	NotCurrent	No	Yes
1038	IVDU	Yes	Public	No	4.3	0	24.6	1	0	2	0	4.3	0	54	2.40 to 59	1	1	1	0	NorUWt	Current	Yes	Current	Major/Other	Yes
1039	MSM	Yes	Private	Yes	8.6	1	25.6	0	1	2	0	8.6	0	53	2.40 to 59	1	0	1	0	Overwt	NotCurrent	No	NotCurrent	No	Yes
1040	MSM	Yes	Uninsured	No	8.8	0	22.2	1	0	3	0	6.5	0	45	2.40 to 59	1	0	1	0	NorUWt	Missing	Missing	Missing	Missing	Miss
1041	MSM	Yes	Public	Yes	8.8	1	30.2	1	0	5	0	8.7	1	53	2.40 to 59	1	1	1	0	Obese	NotCurrent	Yes	NotCurrent	No	Yes
1042	MSM	Yes	Private	No	8	0	28.8	1	0	6	0	7.4	0	35	1.<40	1	1	1	0	Overwt	NotCurrent	No	NotCurrent	No	No
1043	MSM	Yes	Uninsured	Yes	8.5	1	27.7	1	0	5	1	8.5	0	48	2.40 to 59	1	0	1	0	Overwt	Missing	Missing	Missing	Missing	Miss
1044	IVDU	Yes	Uninsured	Yes	2	0	26.2	1	0	5	0	2.1	1	47	2.40 to 59	1	0	1	0	Overwt	NotCurrent	Missing	Current	No	Yes
1045	MSM	Yes	Public	No	3.6	0	23.9	1	0	6	0	3.6	0	31	1.<40	1	1	0	1	NorUWt	NotCurrent	No	NotCurrent	Major/Other	No
1046	MSM	Yes	Uninsured	No	8	0	22.4	0	0	1	0	2.8	0	60	3.>=60	1	1	1	0	NorUWt	Current	No	NotCurrent	No	Miss
1047	Heterosexual	Yes	Private	No	8.6	0	25.9	0	0	2	0	11.7	0	55	2.40 to 59	1	0	1	0	Overwt	NotCurrent	No	NotCurrent	No	Yes
1048	MSM	Yes	Uninsured	No	8.4	0	26.7	1	0	2	0	6.3	0	55	2.40 to 59	1	0	1	0	Overwt	Current	No	NotCurrent	No	Yes
1049	MSM	Yes	Private	No	7.7	0	27.2	0	0	3	0	6.4	0	37	1.<40	1	0	1	0	Overwt	Missing	Missing	Missing	Missing	Miss
1050	Heterosexual	Yes	Private	No	7.5	0	31.3	0	0	2	0	7.5	0	47	2.40 to 59	1	1	1	0	Obese	NotCurrent	Yes	NotCurrent	Major/Other	Yes
1051	MSM	Yes	Public	Yes	8.2	1	26.6	1	0	3	0	7.8	0	49	2.40 to 59	1	0	1	0	Overwt	Current	No	NotCurrent	No	Yes
1052	IVDU	Yes	Uninsured	No	1.3	0	21.2	1	0	3	0	1.3	0	34	1.<40	0	0	1	0	NorUWt	Missing	Missing	Missing	Missing	Miss
1053	MSM	Yes	Uninsured	No	2.5	0	29.6	1	0	2	0	2.5	0	54	2.40 to 59	1	0	1	0	Overwt	Missing	Missing	Missing	Missing	Miss
1054	MSM	Yes	Private	Yes	7.8	1	22.8	1	0	3	0	7.8	0	46	2.40 to 59	1	0	1	0	NorUWt	Missing	Missing	Missing	Missing	Miss
1055	MSM	Yes	Public	No	8.3	0	23.2	1	0	3	0	8.3	0	55	2.40 to 59	1	0	1	0	NorUWt	NotCurrent	No	NotCurrent	No	Yes
1056	Heterosexual	Yes	Public	Yes	8.2	1	22.6	0	0	6	1	8.1	1	73	3.>=60	0	1	1	0	NorUWt	NotCurrent	No	NotCurrent	No	Yes
1057	MSM	Yes	Public	Yes	5.7	1	22.8	0	0	2	0	4.2	1	41	2.40 to 59	1	1	1	0	NorUWt	Current	No	NotCurrent	No	Yes
1058	MSM	Yes	Public	No	8	0	24.9	1	0	2	0	8.1	0	61	3.>=60	1	0	1	0	NorUWt	NotCurrent	No	NotCurrent	No	Yes
1059	MSM	Yes	Private	No	8	0	25.4	1	0	3	0	8.2	0	48	2.40 to 59	1	0	1	0	Overwt	NotCurrent	No	NotCurrent	No	Yes
1060	MSM	Yes	Private	Yes	8.4	1	26	1	0	2	0	7.5	0	42	2.40 to 59	1	1	1	0	Overwt	Missing	No	Missing	No	Yes
1061	MSM	Yes	Uninsured	Yes	6.4	1	35.2	1	1	5	0	6.4	0	34	1.<40	1	1	1	0	Obese	NotCurrent	No	NotCurrent	No	Yes
1062	Heterosexual	Yes	Uninsured	No	7.9	0	31.8	1	0	4	0	6	0	41	2.40 to 59	1	1	1	0	Obese	Missing	Missing	Missing	Missing	Miss
1063	MSM	Yes	Uninsured	Yes	8.3	1	27.5	0	0	4	0	10.9	0	38	1.<40	1	0	0	0	Overwt	Current	No	NotCurrent	Major/Other	No
1064	MSM	Yes	Public	No	8.2	0	31.6	1	1	5	0	9.6	0	48	2.40 to 59	1	0	1	0	Obese	Current	No	NotCurrent	No	Yes
1065	MSM	Yes	Private	Yes	4.4	1	34.1	0	0	3	1	4.4	0	50	2.40 to 59	1	0	1	0	Obese	NotCurrent	No	NotCurrent	No	Yes
1066	IVDU	No	Uninsured	Yes	1.2	1	26	1	0	5	0	0	0	38	1.<40	1	1	0	0	Overwt	Missing	Missing	Missing	Missing	Miss
1067	MSM	Yes	Public	No	5.2	0	23.4	1	0	2	0	3.7	0	25	1.<40	1	1	1	0	NorUWt	Current	No	NotCurrent	No	Yes
1068	MSM	Yes	Uninsured	No	3.8	0	21.1	1	0	2	0	3.8	0	30	1.<40	1	1	0	0	NorUWt	Missing	Missing	Missing	Missing	Miss
1069	MSM	Yes	Public	Yes	4.2	1	31.1	1	0	4	0	4.3	0	55	2.40 to 59	1	0	1	1	Obese	Missing	Missing	Missing	Missing	Miss
1070	Heterosexual	Yes	Private	No	2.1	0	17.6	1	0	4	0	2.1	0	34	1.<40	0	1	1	0	NorUWt	Missing	Missing	Missing	Missing	Miss
1071	MSM	Yes	Public	Yes	7	1	25.3	1	1	5	0	9.8	0	54	2.40 to 59	1	0	1	0	Overwt	Missing	Missing	Missing	Missing	Miss
1072	MSM	Yes	Uninsured	No	2.1	0	23.6	1	0	2	0	2.3	0	32	1.<40	1	1	1	0	NorUWt	Missing	Missing	Missing	Missing	Miss
1073	Heterosexual	Yes	Private	No	1.1	0	36.5	1	0	3	0	1.2	0	41	2.40 to 59	0	1	1	0	Obese	Missing	Missing	Missing	Missing	Miss
1074	MSM	Yes	Public	Yes	8.1	1	21	1	0	2	1	8.1	0	50	2.40 to 59	1	0	1	0	NorUWt	Missing	Missing	Missing	Missing	Miss
1075	MSM	Yes	Private	No	7.8	0	24.9	1	0	3	0	7.8	0	34	1.<40	1	0	1	0	NorUWt	Current	Yes	NotCurrent	No	Yes
1076	MSM	Yes	Private	No	7.3	0	20.8		0	2	0	8	0	29	1.<40	1	0	1	0	NorUWt	NotCurrent	No	NotCurrent	No	Yes
1077	Heterosexual	Yes	Uninsured	Yes	8	1	17.6	0	0	2	0	7.8	0	55	2.40 to 59	0	1	1	0	NorUWt	NotCurrent	No	NotCurrent	No	Yes
1078	MSM	Yes	Private	No	4.7	0	25	1	0	2	0	4.7	0	53	2.40 to 59	1	0	1	0	Overwt	NotCurrent	No	NotCurrent	No	Yes
1079	MSM	Yes	Private	Yes	4.1	1	27.7	0	0	3	0	3.8	0	47	2.40 to 59	1	0	1	0	Overwt	Missing	Missing	Missing	Missing	Miss
1080	MSM	Yes	Private	Yes	7.4	0	22.3	1	0	3	0	7.9	1	57	2.40 to 59	1	0	1	0	NorUWt	NotCurrent	No	NotCurrent	No	Yes
1081	Heterosexual	Yes	Uninsured	No	3.4	0	28.1	1	0	1	0	3.3	0	40	2.40 to 59	1	1	1	0	Overwt	Missing	Missing	Missing	Missing	Miss
1082	MSM	Yes	Private	Yes	6.2	1	31.6	0	0	5	0	5.7	0	28	1.<40	1	1	1	0	Obese	Current	No	NotCurrent	No	No
1083	MSM	Yes	Public	No	7.6	0	25.3	1	0	2	0	5.7	0	51	2.40 to 59	1	0	0	0	Overwt	Missing	Missing	Missing	Missing	Miss
1084	MSM	Yes	Private	Yes	8.2	1	32.1	0	0	3	0	8.2	0	48	2.40 to 59	1	1	1	0	Obese	NotCurrent	No	NotCurrent	No	Yes
1085	MSM	Yes	Public	No	8.1	0	29.8	1	0	3	0	8.5	0	53	2.40 to 59	1	1	1	0	Overwt	NotCurrent	No	NotCurrent	No	Yes
1086	IVDU	Yes	Public	Yes	7.7	1	24.9	0	0	4	0	7.1	1	51	2.40 to 59	1	1	1	0	NorUWt	Current	Yes	Current	No	No
1087	Heterosexual	Yes	Private	No	7.5	0	51.1	1	0	3	0	7.5	0	35	1.<40	0	1	1	0	Obese	NotCurrent	No	NotCurrent	No	Yes
1088	MSM	Yes	Uninsured	No	7.6	0	37.5	1	0	3	0	7.4	0	39	1.<40	1	0	1	0	Obese	NotCurrent	No	NotCurrent	No	Yes
1089	MSM	Yes	Public	No	7.6	0	32	1	0	2	0	7.1	0	28	1.<40	1	1	1	0	Obese	Current	Yes	NotCurrent	Major/Other	No
1090	MSM	Yes	Private	No	7.9	0	29.4	1	0	2	0	7.8	0	35	1.<40	1	0	1	0	Overwt	NotCurrent	Yes	NotCurrent	No	Yes
1091	IVDU	Yes	Uninsured	Yes	7.9	1	29.2	0	0	3	0	7.8	0	52	2.40 to 59	1	0	1	0	Overwt	Current	No	NotCurrent	No	Yes
1092	Heterosexual	Yes	Private	No	7.5	0	24.9	1	0	3	0	7.4	0	51	2.40 to 59	1	0	1	0	NorUWt	NotCurrent	No	NotCurrent	No	Yes
1093	MSM	Yes	Public	No	3.9	0	27.5	1	0	2	0	3.9	0	36	1.<40	1	1	1	0	Overwt	Current	No	Current	No	Yes
1094	Heterosexual	Yes	Uninsured	No	2.5	0	22.1	1	0	3	0	2.5	0	34	1.<40	1	1	1	0	NorUWt	NotCurrent	No	NotCurrent	No	Yes
1095	Heterosexual	Yes	Uninsured	No	7.7	0	23	1	0	3	0	7.3	0	48	2.40 to 59	0	0	1	0	NorUWt	NotCurrent	No	NotCurrent	No	Yes
1096	Heterosexual	Yes	Public	No	7.6	0	21.9	1	0	3	0	12.5	0	48	2.40 to 59	1	0	1	0	NorUWt	NotCurrent	No	NotCurrent	No	Yes
1097	IVDU	Yes	Private	No	1.5	0	23.2	1	0	3	0	1.5	0	39	1.<40	1	0	1	0	NorUWt	NotCurrent	No	NotCurrent	Major/Other	Yes
1098	Heterosexual	Yes	Uninsured	No	4.5	0	31.3	1	0	3	0	3.3	0	39	1.<40	0	0	1	0	Obese	Current	Yes	NotCurrent	Major/Other	No
1099	MSM	Yes	Public	No	7.7	0	23.5	1	0	4	0	7.5	0	50	2.40 to 59	1	1	1	1	NorUWt	Current	Missing	Missing	Major/Other	Miss
1100	MSM	Yes	Uninsured	No	2.7	0	29.5	0	0	3	0	5.2	0	54	2.40 to 59	1	0	1	0	Overwt	NotCurrent	No	NotCurrent	No	Yes
1101	MSM	Yes	Private	Yes	7.6	1	27.1	0	0	6	0	7.6	0	45	2.40 to 59	1	0	1	0	Overwt	NotCurrent	No	Missing	No	Yes
1102	Heterosexual	Yes	Public	No	7.8	1	34.7	0	0	3	0	7.7	0	46	2.40 to 59	0	0	1	0	Obese	NotCurrent	No	NotCurrent	No	Yes
1103	MSM	Yes	Uninsured	No	6	0	21.3	1	0	3	0	6	0	46	2.40 to 59	1	1	1	0	NorUWt	NotCurrent	Missing	NotCurrent	No	Yes
1104	Heterosexual	Yes	Private	Yes	4.1	1	19.6	0	0	3	1	4.1	0	56	2.40 to 59	1	1	1	0	NorUWt	NotCurrent	No	NotCurrent	Major/Other	Yes
1105	Heterosexual	Yes	Uninsured	Yes	7.7	1	41.6	0	0	2	0	6.8	0	52	2.40 to 59	0	0	1	0	Obese	NotCurrent	No	NotCurrent	Major/Other	No
1106	MSM	Yes	Private	Yes	7.5	1	24.8	1	0	2	0	6.5	0	45	2.40 to 59	1	1	1	0	NorUWt	NotCurrent	No	NotCurrent	No	Yes
1107	MSM	Yes	Uninsured	Yes	7.7	1	32.9	0	0	2	0	7.7	0	46	2.40 to 59	1	1	1	0	Obese	NotCurrent	No	NotCurrent	No	Yes
1108	IVDU	Yes	Private	Yes	7.7	1	26.8	1	0	2	0	7.7	0	49	2.40 to 59	1	0	1	0	Overwt	NotCurrent	Yes	NotCurrent	No	Yes
1109	MSM	Yes	Public	No	7.5	0	27.1	1	0	4	0	7.4	1	59	2.40 to 59	1	0	1	0	Overwt	NotCurrent	No	NotCurrent	No	Yes
1110	MSM	Yes	Private	No	7.1	0	24.9	1	0	2	0	7.1	0	36	1.<40	1	1	1	0	NorUWt	NotCurrent	No	NotCurrent	No	Yes
1111	Heterosexual	Yes	Private	No	7.7	0	26.2	1	0	3	0	7.6	0	50	2.40 to 59	1	0	1	0	Overwt	NotCurrent	No	Missing	No	Miss
1112	Heterosexual	Yes	Uninsured	Yes	7.7	1	46.6	1	0	4	0	7.8	0	49	2.40 to 59	0	1	1	0	Obese	NotCurrent	No	NotCurrent	Major/Other	Yes
1113	MSM	Yes	Private	No	7.5	1	29.4	0	0	2	0	7.5	0	54	2.40 to 59	1	0	1	0	Overwt	Missing	Missing	Missing	Missing	Miss
1114	MSM	Yes	Uninsured	No	6.2	0	39.9	1	0	4	0	2.3	0	52	2.40 to 59	1	1	0	0	Obese	NotCurrent	No	NotCurrent	No	Miss
1115	MSM	Yes	Uninsured	No	7.1	0	26.8	1	0	2	0	7.1	0	46	2.40 to 59	1	0	1	0	Overwt	NotCurrent	No	NotCurrent	No	Yes
1116	IVDU	Yes	Public	Yes	8	1	26.1	1	1	2	0	17	0	58	2.40 to 59	1	1	0	1	Overwt	Missing	Missing	Missing	Missing	Miss
1117	Heterosexual	Yes	Private	No	7.1	0	30.9	1	0	2	0	3.6	0	31	1.<40	1	1	1	0	Obese	NotCurrent	No	NotCurrent	No	Yes
1118	MSM	Yes	Private	Yes	7.3	1	30.2	1	0	2	0	5.7	0	49	2.40 to 59	1	1	1	0	Obese	NotCurrent	No	NotCurrent	No	Yes
1119	MSM	Yes	Uninsured	No	2.1	0	22.9	1	0	3	0	1.1	0	49	2.40 to 59	1	0	1	0	NorUWt	Missing	Missing	Missing	Missing	Miss
1120	MSM	Yes	Public	No	7.7	0	20.6	1	0	3	0	6.9	0	49	2.40 to 59	1	0	1	0	NorUWt	Current	No	NotCurrent	No	Yes
1121	Heterosexual	Yes	Public	Yes	7.3	1	24.4	1	0	4	0	7.3	0	67	3.>=60	0	1	1	0	NorUWt	NotCurrent	No	NotCurrent	Major/Other	Yes
1122	MSM	Yes	Uninsured	No	6.8	0	24.3	1	0	4	0	1	0	32	1.<40	1	1	1	0	NorUWt	NotCurrent	No	NotCurrent	Major/Other	No
1123	Heterosexual	Yes	Private	Yes	1.1	0	30.5	1	0	4	0	1.4	0	32	1.<40	0	1	0	0	Obese	Missing	Missing	Missing	Missing	Miss
1124	MSM	Yes	Private	Yes	7.3	1	30.6	0	0	2	0	7.3	0	38	1.<40	1	1	1	0	Obese	Missing	Missing	Missing	Missing	Miss
1125	IVDU	Yes	Private	No	7.5	0	20.5	1	0	2	0	5.8	0	40	2.40 to 59	1	0	1	0	NorUWt	Current	No	NotCurrent	No	Yes
1126	MSM	Yes	Private	Yes	6.1	1	23.7	1	0	3	0	6.9	0	54	2.40 to 59	1	0	1	0	NorUWt	NotCurrent	No	NotCurrent	Major/Other	No
1127	Heterosexual	Yes	Uninsured	Yes	6.9	1	31.8	0	0	4	0	6.9	0	46	2.40 to 59	1	1	1	0	Obese	NotCurrent	Yes	NotCurrent	No	Yes
1128	MSM	Yes	Private	No	7.4	0	17	1	0	2	0	7.3	0	49	2.40 to 59	1	0	1	0	NorUWt	Missing	Missing	Missing	No	Miss
1129	MSM	Yes	Public	No	6.3	0	26.2	1	0	4	0	1.8	0	36	1.<40	1	1	1	0	Overwt	Current	Yes	Current	Major/Other	No
1130	Heterosexual	Yes	Public	No	6.7	0	17.7	1	0	4	0	6.7	0	50	2.40 to 59	1	0	0	0	NorUWt	Missing	Missing	Missing	No	Miss
1131	MSM	Yes	Private	Yes	6.8	1	33.2	0	0	4	0	1.5	0	44	2.40 to 59	1	1	1	0	Obese	Current	No	NotCurrent	Major/Other	No
1132	MSM	Yes	Public	No	7.5	0	22.9	1	0	2	0	7.4	0	27	1.<40	1	1	1	0	NorUWt	Missing	Missing	Missing	Missing	Miss
1133	MSM	Yes	Private	No	3.7	0	28.7	1	0	4	0	3.7	0	59	2.40 to 59	1	0	1	0	Overwt	NotCurrent	No	NotCurrent	No	Yes
1134		Yes	Public	No	1.3	0	20.8	0	0	12	0	1.3	0	44	2.40 to 59	1	1	1	1	NorUWt	Missing	Missing	Missing	Missing	Miss
1135	Heterosexual	Yes	Private	No	4.1	0	20	1	0	3	0	3.6	0	28	1.<40	1	1	1	0	NorUWt	NotCurrent	No	NotCurrent	Major/Other	Yes
1136	Heterosexual	Yes	Uninsured	Yes	6.1	1	41.5	0	1	3	0	6	1	46	2.40 to 59	0	0	1	0	Obese	NotCurrent	No	NotCurrent	Major/Other	Yes
1137	IVDU	Yes	Uninsured	Yes	5.6	1	26.3	1	0	2	0	4	0	43	2.40 to 59	1	0	1	0	Overwt	Current	Yes	NotCurrent	No	Yes
1138	MSM	Yes	Uninsured	No	1.5	0	44.9	1	0	1	0	1.4	0	30	1.<40	1	1	1	0	Obese	Current	Missing	NotCurrent	No	Yes
1139	Heterosexual	Yes	Uninsured	No	3.6	0	28.8	1	0	3	0	3.7	0	51	2.40 to 59	0	1	1	0	Overwt	NotCurrent	No	NotCurrent	No	Yes
1140	MSM	Yes	Private	Yes	6.6	1	34.9	1	0	2	0	6.6	0	64	3.>=60	1	0	1	0	Obese	NotCurrent	No	NotCurrent	No	Yes
1141	MSM	Yes	Uninsured	No	1.3	0	23	1	0	12	0	1.4	0	23	1.<40	1	0	1	0	NorUWt	Current	Yes	NotCurrent	No	No
1142	MSM	Yes	Private	No	7.2	0	26	1	0	3	0	3.7	0	48	2.40 to 59	1	0	1	0	Overwt	NotCurrent	No	NotCurrent	No	Yes
1143	Heterosexual	Yes	Uninsured	Yes	7.3	1	33.3	1	0	2	0	7.3	0	49	2.40 to 59	1	1	1	0	Obese	Missing	Missing	Missing	Missing	Miss
1144	Heterosexual	No	Private	Yes	7.3	1	21.7	1	0	4	0		0	62	3.>=60	0	0	0	0	NorUWt	NotCurrent	Missing	NotCurrent	No	Miss
1145	MSM	Yes	Private	No	1.8	0	24.6	1	0	3	0	1.8	0	33	1.<40	1	1	1	0	NorUWt	NotCurrent	No	NotCurrent	No	Yes
1146	MSM	Yes	Private	Yes	7.3	1	28.6	1	0	2	0	7.2	0	51	2.40 to 59	1	0	1	0	Overwt	NotCurrent	Yes	NotCurrent	No	Yes
1147	MSM	Yes	Private	Yes	4.6	1	28	0	0	3	0	6.6	0	52	2.40 to 59	1	0	1	0	Overwt	NotCurrent	No	NotCurrent	No	Yes
1148	MSM	Yes	Private	Yes	6.8	1	18.8	1	0	3	0	8.7	1	66	3.>=60	1	0	1	0	NorUWt	Missing	Missing	Missing	No	Miss
1149	IVDU	Yes	Private	Yes	7.1	1	24.3	0	0	1	0	7.9	0	46	2.40 to 59	1	0	1	0	NorUWt	Missing	Missing	Missing	Missing	Miss
1150	MSM	Yes	Uninsured	No	7.2	0	24.3	0	0	4	0	6.8	0	45	2.40 to 59	1	0	1	0	NorUWt	Current	Yes	NotCurrent	No	No
1151	MSM	Yes	Private	No	7	0	24.1	0	0	2	0	1.7	0	28	1.<40	1	1	1	1	NorUWt	Current	No	NotCurrent	No	No
1152	Heterosexual	Yes	Private	Yes	3.3	1	30.8	1	0	4	0	6.9	1	53	2.40 to 59	1	1	1	0	Obese	Current	No	NotCurrent	No	Yes
1153	Heterosexual	Yes	Public	Yes	4.4	1	27.4	0	0	6	0	4.3	0	47	2.40 to 59	1	1	1	0	Overwt	NotCurrent	No	NotCurrent	No	Yes
1154	Heterosexual	Yes	Public	No	6.4	0	30.3	0	0	3	0	6.4	0	46	2.40 to 59	1	1	1	1	Obese	Missing	Missing	Missing	Missing	Miss
1155	MSM	No	Uninsured	No	2.2	0	27.2	1	0	4	0		0	31	1.<40	1	1	0	0	Overwt	Missing	Missing	Missing	Missing	Miss
1156	MSM	Yes	Uninsured	No	6.5	0	30.6	1	0	2	0	3.4	0	36	1.<40	1	0	1	0	Obese	Current	Yes	NotCurrent	Major/Other	No
1157	MSM	Yes	Uninsured	No	1.2	0	21.8	1	0	10	0	1.2	0	51	2.40 to 59	1	0	1	1	NorUWt	Current	No	NotCurrent	No	Yes
1158	IVDU	Yes	Public	Yes	7.2	1	45.5	1	1	3	0	8.1	0	49	2.40 to 59	0	1	1	0	Obese	NotCurrent	No	NotCurrent	No	Yes
1159	MSM	Yes	Uninsured	No	6.9	0	28.5	1	0	4	0	6.9	0	25	1.<40	1	1	1	0	Overwt	NotCurrent	Yes	NotCurrent	No	Yes
1160	MSM	Yes	Private	Yes	7.1	1	27.3	1	0	2	0	7.1	0	38	1.<40	1	1	1	0	Overwt	NotCurrent	Missing	NotCurrent	No	Yes
1161	MSM	Yes	Uninsured	No	6.3	0	19.3	1	0	3	0	4.7	0	33	1.<40	1	1	0	0	NorUWt	Current	No	NotCurrent	No	Yes
1162	Heterosexual	Yes	Uninsured	No	7.1	0	29	1	0	3	0	3.5	0	41	2.40 to 59	0	1	1	0	Overwt	NotCurrent	No	NotCurrent	No	No
1163	Heterosexual	Yes	Public	No	6.9	0	20	1	0	2	0	6.9	0	37	1.<40	1	1	0	1	NorUWt	Missing	Missing	Missing	Missing	Miss
1164	MSM	Yes	Private	Yes	6.7	1	30.3	1	0	4	0	6.7	0	49	2.40 to 59	1	0	1	0	Obese	NotCurrent	Yes	NotCurrent	No	Yes
1165	MSM	Yes	Private	No	6.6	0	28.6	1	0	3	0	6	0	33	1.<40	1	0	1	0	Overwt	NotCurrent	No	NotCurrent	No	Yes
1166	MSM	Yes	Public	Yes	6.8	1	30.1	0	0	2	0	6.6	0	36	1.<40	1	1	1	0	Obese	NotCurrent	No	NotCurrent	No	Yes
1167	MSM	Yes	Uninsured	Yes	5.9	0	26.4	1	1	4	0	5.6	0	45	2.40 to 59	1	0	1	0	Overwt	Current	No	NotCurrent	No	No
1168	Heterosexual	Yes	Private	Yes	6.8	1	24.4	1	0	3	0	6.8	0	33	1.<40	1	0	1	0	NorUWt	NotCurrent	No	NotCurrent	No	No
1169	MSM	Yes	Uninsured	No	6.7	0	22.2	1	0	3	0	7.4	0	34	1.<40	1	0	1	0	NorUWt	Current	No	NotCurrent	No	No
1170	MSM	Yes	Private	Yes	5	1	34.6	1	0	3	0	5	0	44	2.40 to 59	1	1	1	0	Obese	NotCurrent	No	NotCurrent	No	Yes
1171	MSM	Yes	Uninsured	Yes	6.5	1	22.8	1	0	2	0	5.7	0	32	1.<40	1	1	1	0	NorUWt	NotCurrent	No	NotCurrent	No	Yes
1172	Heterosexual	Yes	Private	No	5	0	29	1	0	2	0	3.5	0	37	1.<40	0	1	1	0	Overwt	NotCurrent	No	NotCurrent	No	Yes
1173	Heterosexual	Yes	Private	Yes	6.8	1	29.7	1	0	3	0	10.8	0	61	3.>=60	0	1	1	0	Overwt	Missing	Missing	Missing	Missing	Miss
1174	MSM	Yes	Uninsured	No	3.2	0	22.8	1	0	1	0	2.9	0	29	1.<40	1	1	0	1	NorUWt	Current	No	NotCurrent	Major/Other	Miss
1175	MSM	Yes	Private	No	6.7	0	26.5	1	0	4	0	6.7	0	52	2.40 to 59	1	0	1	0	Overwt	NotCurrent	No	NotCurrent	Major/Other	Yes
1176	MSM	Yes	Private	Yes	5.8	1	38.8	1	0	3	0	5	0	28	1.<40	1	0	1	0	Obese	NotCurrent	No	NotCurrent	No	Yes
1177	Heterosexual	Yes	Uninsured	No	5.9	0	19.4	1	0	3	0	5.5	0	35	1.<40	0	0	1	0	NorUWt	NotCurrent	No	NotCurrent	Major/Other	Yes
1178	MSM	Yes	Public	No	6.1	0	27.2		0	2	0	5.4	0	33	1.<40	1	0	0	0	Overwt	Current	No	NotCurrent	No	Yes
1179	MSM	Yes	Public	Yes	6.7	1	28.8	0	0	3	0	6.7	0	57	2.40 to 59	1	0	1	0	Overwt	NotCurrent	Yes	NotCurrent	Major/Other	Yes
1180	Heterosexual	Yes	Uninsured	No	6.5	0	24.7	1	0	4	0	6.5	0	49	2.40 to 59	1	1	1	0	NorUWt	Missing	Missing	Missing	Missing	Miss
1181	MSM	Yes	Uninsured	Yes	6.8	0	29.7	1	1	4	0	6.8	0	49	2.40 to 59	1	1	1	0	Overwt	Missing	Missing	Missing	Missing	Miss
1182	Heterosexual	Yes	Private	No	6.5	0	27.4	1	0	2	0	3.2	1	35	1.<40	0	0	0	0	Overwt	Current	No	NotCurrent	No	No
1183	MSM	Yes	Private	No	6.7	0	21.6	0	0	2	1	6.7	0	63	3.>=60	1	0	1	0	NorUWt	Current	No	NotCurrent	No	Yes
1184	MSM	Yes	Private	Yes	6.7	1	24.4	1	0	2	0	6.7	0	65	3.>=60	1	0	1	0	NorUWt	NotCurrent	No	NotCurrent	No	Yes
1185	IVDU	Yes	Public	Yes	6.5	1	22.1	1	0	3	0	10.3	0	48	2.40 to 59	1	0	1	0	NorUWt	NotCurrent	No	NotCurrent	No	Yes
1186	MSM	Yes	Public	No	6.5	0	31.3	1	0	3	0	6.1	0	57	2.40 to 59	1	0	1	0	Obese	NotCurrent	No	NotCurrent	No	Yes
1187	MSM	Yes	Private	No	6.5	0	25.1	1	1	3	0	3.1	0	60	3.>=60	1	0	1	0	Overwt	Current	No	NotCurrent	No	Yes
1188	MSM	Yes	Private	No	6.7	0	21.8		0	2	0	6.7	0	41	2.40 to 59	1	0	1	0	NorUWt	Missing	No	Missing	Major/Other	Yes
1189	Heterosexual	Yes	Public	No	6.5	0	19.1	1	0	2	0	6.4	1	63	3.>=60	0	0	1	0	NorUWt	Missing	Missing	Missing	Missing	Miss
1190	Heterosexual	Yes	Uninsured	Yes	6.4	1	24.2	0	0	3	0	6.4	0	64	3.>=60	1	1	1	0	NorUWt	NotCurrent	No	NotCurrent	No	Yes
1191	MSM	Yes	Private	No	6.5	0	27.6	1	0	6	0	6.5	0	48	2.40 to 59	1	1	1	1	Overwt	NotCurrent	Yes	NotCurrent	No	Yes
1192	MSM	Yes	Private	No	6.2	0	22.8	1	0	2	0	3.9	0	43	2.40 to 59	1	0	1	0	NorUWt	Missing	Missing	Missing	Missing	Miss
1193	IVDU	Yes	Public	Yes	4	1	32.3	0	0	3	0	4	0	50	2.40 to 59	1	1	1	0	Obese	Current	No	NotCurrent	Major/Other	Yes
1194	MSM	Yes	Private	Yes	6.6	1	27.1	0	0	3	0	6.6	0	57	2.40 to 59	1	1	1	0	Overwt	NotCurrent	No	NotCurrent	No	Yes
1195	Heterosexual	Yes	Private	Yes	5.2	1	57.2	0	1	4	0	5.2	1	50	2.40 to 59	0	0	1	0	Obese	Missing	Missing	Missing	Missing	Miss
1196	Heterosexual	Yes	Private	Yes	6.1	1	29.8	1	0	2	0	6.1	0	52	2.40 to 59	1	1	1	0	Overwt	Missing	Missing	Missing	Missing	Miss
1197	MSM	Yes	Public	No	6.7	0	31.4	1	0	4	0	5.5	0	61	3.>=60	1	0	0	0	Obese	Missing	Missing	Missing	Missing	Miss
1198	MSM	Yes	Uninsured	No	6.3	0	23.6	1	0	2	0	5.8	0	39	1.<40	1	0	1	0	NorUWt	NotCurrent	No	NotCurrent	No	Yes
1199	Heterosexual	Yes	Uninsured	No	6.1	0	23.7	1	0	2	0	6	0	35	1.<40	1	0	1	0	NorUWt	Current	No	Current	No	Yes
1200	MSM	Yes	Public	Yes	6.4	1	36.2	1	0	2	0	3	0	56	2.40 to 59	1	0	1	0	Obese	NotCurrent	No	Missing	Major/Other	Yes
1201	MSM	Yes	Public	No	5.9	0	22.6	1	0	2	0	12.3	0	36	1.<40	1	1	1	0	NorUWt	NotCurrent	No	NotCurrent	No	No
1202	Heterosexual	Yes	Public	Yes	6.6	1	42.1	0	0	3	0	6.5	0	61	3.>=60	1	1	1	0	Obese	NotCurrent	Missing	NotCurrent	No	Yes
1203	Heterosexual	Yes	Private	Yes	6.5	1	31.4	1	0	2	0	6.5	0	54	2.40 to 59	0	1	1	0	Obese	NotCurrent	No	NotCurrent	No	Yes
1204	MSM	Yes	Public	Yes	10	1	40.1	1	1	3	0	9.8	0	53	2.40 to 59	1	0	1	0	Obese	NotCurrent	Yes	Missing	No	No
1205	Heterosexual	Yes	Uninsured	Yes	6.3	1	29.5	1	0	3	0	6.2	0	42	2.40 to 59	1	1	1	0	Overwt	NotCurrent	No	NotCurrent	No	Yes
1206	MSM	Yes	Private	No	6	0	32.2	0	0	2	0	6	0	37	1.<40	1	1	1	0	Obese	Current	Yes	NotCurrent	No	No
1207	Heterosexual	Yes	Public	No	6.3	0	63.1	1	0	3	1	1.6	0	31	1.<40	0	0	1	0	Obese	Current	No	NotCurrent	No	No
1208	Heterosexual	Yes	Public	Yes	6.3	1	24.4	0	1	3	0	6.3	1	54	2.40 to 59	0	1	1	0	NorUWt	Missing	Missing	Missing	Missing	Miss
1209		Yes	Uninsured	No	1.3	0	44.5	0	0	5	0	1.3	0	36	1.<40	0	1	1	0	Obese	Missing	Missing	Missing	Missing	Miss
1210	MSM	Yes	Public	No	6.4	0	26.1	1	0	2	1	5.3	0	45	2.40 to 59	1	0	1	0	Overwt	NotCurrent	No	NotCurrent	No	Yes
1211	MSM	Yes	Uninsured	No	6.1	0	27.8	0	0	3	0	4.7	0	33	1.<40	1	1	1	0	Overwt	NotCurrent	No	NotCurrent	No	No
1212	MSM	Yes	Public	No	3	0	27.8	1	1	3	0	3.2	0	38	1.<40	1	1	1	0	Overwt	Current	No	NotCurrent	No	Yes
1213	MSM	Yes	Public	No	6.4	0	28.1	1	0	2	0	6.3	0	60	3.>=60	1	0	1	0	Overwt	NotCurrent	Missing	NotCurrent	No	Yes
1214	IVDU	Yes	Uninsured	No	6.1	0	18.1	1	0	4	0	0.6	0	33	1.<40	1	0	0	0	NorUWt	NotCurrent	Yes	NotCurrent	No	Yes
1215	Heterosexual	Yes	Public	No	5.9	0	24.3	1	0	2	0	5.7	0	48	2.40 to 59	1	1	1	0	NorUWt	NotCurrent	No	NotCurrent	No	Yes
1216	Heterosexual	Yes	Public	Yes	6.2	1	37.2	1	0	2	0	9.9	0	47	2.40 to 59	0	1	1	0	Obese	NotCurrent	No	NotCurrent	No	Yes
1217	MSM	Yes	Private	No	4	0	27.1	1	0	2	0	6.5	0	45	2.40 to 59	1	0	1	0	Overwt	NotCurrent	No	NotCurrent	No	Yes
1218	Heterosexual	Yes	Private	Yes	6.2	1	25.3	0	0	3	0	6.2	0	55	2.40 to 59	1	0	1	0	Overwt	Current	No	NotCurrent	No	Yes
1219	MSM	Yes	Private	No	6.2	0	24.8	1	0	3	0	6.1	0	53	2.40 to 59	1	1	1	0	NorUWt	NotCurrent	No	NotCurrent	No	Yes
1220	MSM	Yes	Public	Yes	6.2	1	22.1	0	0	3	0	9.2	0	51	2.40 to 59	1	1	1	0	NorUWt	NotCurrent	No	NotCurrent	No	Miss
1221	IVDU	Yes	Private	No	6.3	0	22.5	1	0	2	0	2.3	0	45	2.40 to 59	1	0	1	0	NorUWt	NotCurrent	Yes	NotCurrent	No	Yes
1222	MSM	Yes	Private	No	6.3	0	27.1	0	0	2	0	9.7	1	44	2.40 to 59	1	0	1	0	Overwt	NotCurrent	No	NotCurrent	No	Yes
1223	MSM	Yes	Private	No	4.7	0	21.3	1	0	2	0	4.7	0	41	2.40 to 59	1	0	1	0	NorUWt	NotCurrent	No	NotCurrent	No	Yes
1224	IVDU	Yes	Public	Yes	6.2	1	22.1	0	0	3	0	6.5	0	60	3.>=60	1	0	1	0	NorUWt	NotCurrent	No	Current	No	Yes
1225	MSM	Yes	Public	No	6.3	0	25	1	0	2	0	6.3	0	45	2.40 to 59	1	1	1	0	Overwt	Current	No	NotCurrent	Major/Other	Yes
1226	MSM	Yes	Private	No	5.9	0	36.9	1	0	2	0	5.5	0	41	2.40 to 59	1	1	1	0	Obese	Current	Yes	NotCurrent	No	Yes
1227	Heterosexual	Yes	Private	No	6	0	26.9	1	0	3	0	5.9	0	47	2.40 to 59	1	0	1	0	Overwt	NotCurrent	No	NotCurrent	No	Yes
1228	MSM	Yes	Private	No	6.1	0	24.7	1	0	3	0	6.1	1	53	2.40 to 59	1	0	1	0	NorUWt	Missing	Missing	Missing	Missing	Miss
1229	Heterosexual	Yes	Public	No	6.1	0	34.8	1	0	3	0	2	0	39	1.<40	0	1	1	0	Obese	Current	No	Missing	Major/Other	No
1230	MSM	No	Private	No	1.6	0	31.1	0	0	2	0	1.5	0	51	2.40 to 59	1	0	1	0	Obese	NotCurrent	Yes	NotCurrent	No	Yes
1231	Heterosexual	Yes	Uninsured	No	3.9	0	27.5	1	0	3	0	4	0	36	1.<40	1	1	1	0	Overwt	NotCurrent	Missing	NotCurrent	Major/Other	No
1232	Heterosexual	Yes	Uninsured	No	5.5	0	23.3	1	0	3	0	3.1	0	36	1.<40	1	1	1	0	NorUWt	NotCurrent	No	NotCurrent	No	Yes
1233	Heterosexual	Yes	Public	Yes	5.9	1	27.9	1	0	3	0	5.9	0	62	3.>=60	0	0	1	0	Overwt	NotCurrent	No	NotCurrent	Major/Other	Miss
1234	Heterosexual	Yes	Uninsured	Yes	3.4	1	23		0	2	0	3.3	0	40	2.40 to 59	1	1	1	0	NorUWt	NotCurrent	No	NotCurrent	No	Yes
1235	Heterosexual	Yes	Uninsured	No	5.3	0	20.7	1	0	3	0	5.2	0	34	1.<40	1	1	1	0	NorUWt	NotCurrent	No	NotCurrent	No	No
1236	MSM	Yes	Uninsured	No	6.2	0	22.7	1	0	6	0	13.1	0	41	2.40 to 59	1	0	1	0	NorUWt	Current	Yes	NotCurrent	No	Yes
1237	Heterosexual	Yes	Private	Yes	5.7	1	48.4	0	0	2	0	5.7	0	60	3.>=60	0	0	1	0	Obese	NotCurrent	No	NotCurrent	No	Yes
1238	MSM	No	Public	No	4	0	25.7	1	0	8	0		0	32	1.<40	1	1	0	0	Overwt	Current	No	Current	No	Miss
1239	Heterosexual	Yes	Uninsured	Yes	6.2	1	21.8	0	0	4	0	6.2	0	57	2.40 to 59	1	1	1	0	NorUWt	Missing	Missing	Missing	Missing	Miss
1240		Yes	Public	Yes	6.1	1	25.8	1	0	4	0	6.8	0	27	1.<40	1	1	1	0	Overwt	Current	No	NotCurrent	No	No
1241	MSM	Yes	Uninsured	No	4	0	33.3	1	0	4	0	3.2	0	29	1.<40	1	1	1	0	Obese	Current	Yes	NotCurrent	No	No
1242	IVDU	Yes	Uninsured	No	5.9	0	22.1	1	0	3	0	5.5	0	41	2.40 to 59	1	0	1	0	NorUWt	Current	No	NotCurrent	No	No
1243	MSM	Yes	Public	No	4.7	0	25.8	1	0	7	1	4.7	0	46	2.40 to 59	1	0	1	0	Overwt	Current	No	NotCurrent	No	Yes
1244	Heterosexual	Yes	Private	No	5.9	0	27.1	1	0	2	0	5.2	0	39	1.<40	1	1	1	0	Overwt	Missing	Missing	Missing	No	Miss
1245	Heterosexual	Yes	Private	No	4.4	0	30.7	1	0	5	0	3.4	0	62	3.>=60	0	0	1	0	Obese	NotCurrent	No	NotCurrent	Major/Other	Yes
1246	Heterosexual	Yes	Uninsured	No	6.2	1	26.9	0	0	2	0	6.3	0	37	1.<40	1	1	0	0	Overwt	NotCurrent	No	NotCurrent	No	Miss
1247	MSM	Yes	Private	No	5.4	0	24.8	0	0	2	0	3.8	0	53	2.40 to 59	1	0	1	0	NorUWt	NotCurrent	No	NotCurrent	No	No
1248	Heterosexual	Yes	Public	Yes	5.9	1	31.4	0	0	2	0	6.1	0	52	2.40 to 59	1	1	1	0	Obese	Current	No	NotCurrent	No	No
1249	MSM	Yes	Private	No	5.7	0	25.8	0	0	3	0	5.7	0	36	1.<40	1	1	0	0	Overwt	NotCurrent	No	NotCurrent	No	No
1250	MSM	Yes	Uninsured	No	2.1	0	17.1	1	0	5	0	1.9	0	22	1.<40	1	1	0	0	NorUWt	NotCurrent	Yes	Current	No	Miss
1251	MSM	Yes	Public	Yes	6	0	33.4	1	0	3	0	12.9	0	58	2.40 to 59	1	0	0	1	Obese	NotCurrent	No	NotCurrent	Major/Other	No
1252	MSM	Yes	Private	No	5.7	0	23.4	1	0	3	0	5.7	0	44	2.40 to 59	1	1	1	0	NorUWt	Current	Missing	Current	No	Yes
1253	MSM	Yes	Private	No	1.9	0	27.5	1	0	2	0	1.7	0	27	1.<40	1	1	1	0	Overwt	NotCurrent	Yes	NotCurrent	No	Yes
1254	MSM	Yes	Public	Yes	5.7	1	34.6	0	1	3	0	3.1	0	28	1.<40	1	1	1	0	Obese	NotCurrent	No	NotCurrent	Major/Other	Yes
1255		Yes	Private	Yes	1.2	1	32.7	0	0	3	0	1.2	0	37	1.<40	1	0	1	0	Obese	Missing	Missing	Missing	Missing	Miss
1256	IVDU	Yes	Uninsured	No	6	0	19.7	1	0	3	0	5.9	0	32	1.<40	1	0	1	0	NorUWt	NotCurrent	No	Current	No	No
1257	IVDU	Yes	Uninsured	No	5.3	0	43.8	1	0	1	0	6.7	0	36	1.<40	0	0	1	0	Obese	NotCurrent	No	NotCurrent	No	Yes
1258	Heterosexual	Yes	Uninsured	Yes	5.7	1	36.5	0	0	4	0	5.2	0	47	2.40 to 59	1	1	1	0	Obese	NotCurrent	No	NotCurrent	No	Yes
1259	Heterosexual	Yes	Private	Yes	5	1	26.3	0	0	4	0	5	0	51	2.40 to 59	1	1	1	0	Overwt	Missing	Missing	Missing	Missing	Miss
1260	Heterosexual	Yes	Uninsured	No	1	0	22.3	1	0	4	0	1	0	35	1.<40	1	1	1	0	NorUWt	Missing	Missing	Missing	Missing	Miss
1261	MSM	Yes	Public	Yes	4.7	1	27.8		1	4	0	3.9	0	36	1.<40	1	1	1	0	Overwt	NotCurrent	Yes	NotCurrent	Major/Other	Yes
1262	IVDU	Yes	Uninsured	No	6	0	26.5	1	0	3	0	6.9	0	51	2.40 to 59	1	1	1	0	Overwt	Current	No	NotCurrent	Major/Other	No
1263	Heterosexual	Yes	Private	No	1.2	0	27.8	1	0	4	0	1.2	0	28	1.<40	1	0	1	0	Overwt	NotCurrent	No	NotCurrent	No	Yes
1264	MSM	Yes	Private	Yes	5.8	1	21.1	1	0	2	0	5.7	0	35	1.<40	1	0	1	0	NorUWt	Missing	Missing	Missing	Missing	Miss
1265	Heterosexual	Yes	Uninsured	No	5.7	0	49.2	0	0	2	0	4.3	0	38	1.<40	1	1	1	0	Obese	NotCurrent	Yes	NotCurrent	No	Yes
1266	Heterosexual	Yes	Public	Yes	5.3	0	27.1	1	0	4	0	5.3	0	45	2.40 to 59	0	0	0	0	Overwt	NotCurrent	No	NotCurrent	No	Yes
1267	MSM	Yes	Private	No	5.7	1	32.6	0	0	2	0	5.6	0	24	1.<40	1	1	1	0	Obese	NotCurrent	Yes	NotCurrent	Major/Other	Yes
1268	Heterosexual	Yes	Uninsured	No	5.8	0	22.4	1	0	4	0	5.8	0	53	2.40 to 59	1	0	1	0	NorUWt	Current	No	NotCurrent	No	Yes
1269	MSM	Yes	Uninsured	Yes	5.2	1	24.4	1	0	3	0	1.5	1	63	3.>=60	1	0	1	0	NorUWt	Current	No	NotCurrent	No	Yes
1270	MSM	Yes	Uninsured	No	3.2	0	40	1	0	2	0	3.2	0	49	2.40 to 59	1	1	0	0	Obese	Missing	No	Current	No	No
1271	MSM	Yes	Uninsured	Yes	5.7	1	24.8	1	0	3	0	5.3	0	40	2.40 to 59	1	1	1	0	NorUWt	NotCurrent	Yes	NotCurrent	No	Yes
1272	Heterosexual	Yes	Public	No	1.8	0	17.2	1	0	1	0	1.8	0	34	1.<40	1	1	0	1	NorUWt	Current	No	NotCurrent	No	Yes
1273	MSM	Yes	Private	No	5.7	0	20.8	1	0	2	0	5.1	0	31	1.<40	1	1	1	0	NorUWt	Current	Yes	NotCurrent	No	Yes
1274	MSM	Yes	Private	No	5.7	0	26	1	0	4	0	4.4	0	52	2.40 to 59	1	0	1	0	Overwt	Current	No	NotCurrent	No	Yes
1275	MSM	Yes	Uninsured	No	5.5	0	20.6	1	0	2	0	5.4	0	38	1.<40	1	0	1	0	NorUWt	Current	No	NotCurrent	No	Yes
1276	Heterosexual	Yes	Public	No	3.2	0	20.1	1	0	4	0	3.2	0	40	2.40 to 59	0	0	0	0	NorUWt	Missing	Missing	Missing	Missing	Miss
1277	MSM	Yes	Public	Yes	5.9	1	39.8	1	0	3	0	5.9	0	40	2.40 to 59	1	1	1	0	Obese	NotCurrent	Missing	NotCurrent	No	Yes
1278	MSM	Yes	Uninsured	Yes	2.1	1	26.3	1	1	2	0	1.9	0	52	2.40 to 59	1	0	1	0	Overwt	Current	No	Missing	No	Yes
1279	MSM	Yes	Private	No	5.3	0	28.4	0	0	8	0	5.2	1	51	2.40 to 59	1	0	1	0	Overwt	NotCurrent	No	NotCurrent	Missing	Yes
1280	MSM	Yes	Uninsured	No	2.9	0	25.3	1	0	2	0	2.8	1	27	1.<40	1	0	1	0	Overwt	Current	Yes	NotCurrent	No	Yes
1281	Heterosexual	Yes	Private	No	5.6	0	30.7	0	0	3	1	5.6	0	57	2.40 to 59	0	1	1	0	Obese	Missing	No	Missing	No	Yes
1282	MSM	Yes	Uninsured	No	5.5	0	31.9	1	0	2	0	5.4	0	41	2.40 to 59	1	1	1	0	Obese	NotCurrent	No	NotCurrent	No	Yes
1283	MSM	Yes	Uninsured	Yes	4.3	1	28.5	1	0	2	0	4.1	0	43	2.40 to 59	1	1	1	0	Overwt	NotCurrent	No	NotCurrent	No	Miss
1284	MSM	Yes	Uninsured	Yes	5.4	1	32.3	0	0	3	0	5.1	0	44	2.40 to 59	1	1	1	0	Obese	NotCurrent	Yes	NotCurrent	No	Yes
1285	MSM	Yes	Uninsured	No	2	0	18.8	1	0	1	0	1.8	0	27	1.<40	1	1	1	0	NorUWt	NotCurrent	No	NotCurrent	Major/Other	Miss
1286	Heterosexual	Yes	Private	Yes	5.6	1	27.4	0	0	12	0	5.6	0	54	2.40 to 59	0	1	1	0	Overwt	Missing	Missing	Missing	Missing	Miss
1287	IVDU	Yes	Uninsured	Yes	5.5	1	36.7	1	0	2	0	5.5	0	37	1.<40	1	0	1	0	Obese	Current	No	NotCurrent	No	Yes
1288	Heterosexual	Yes	Public	No	5.5	0	20.8	1	0	5	0	3.8	0	31	1.<40	0	1	0	1	NorUWt	Missing	Missing	Missing	Missing	Miss
1289	Heterosexual	Yes	Private	No	1.8	0	25.9	1	0	3	0	1.5	0	34	1.<40	1	0	1	0	Overwt	NotCurrent	No	NotCurrent	No	Yes
1290	MSM	Yes	Private	Yes	5	1	26.6	1	0	2	0	4.9	0	44	2.40 to 59	1	0	1	0	Overwt	NotCurrent	No	NotCurrent	No	Yes
1291	MSM	Yes	Uninsured	No	5.6	0	22.3	1	0	5	0	4	0	25	1.<40	1	1	0	1	NorUWt	Current	No	NotCurrent	No	No
1292	MSM	Yes	Uninsured	No	5.4	0	33.8	0	0	3	0	2.6	0	36	1.<40	1	1	1	0	Obese	NotCurrent	No	NotCurrent	No	Yes
1293	Heterosexual	Yes	Public	Yes	5.5	1	21.8	1	0	2	0	6.5	1	75	3.>=60	1	1	1	0	NorUWt	NotCurrent	No	NotCurrent	No	Yes
1294	IVDU	Yes	Uninsured	No	3.2	0	30.6	1	0	3	0	1.4	0	24	1.<40	1	0	0	0	Obese	Current	No	NotCurrent	No	Yes
1295	Heterosexual	Yes	Private	No	5.6	0	30.4	1	0	4	0	5.6	0	39	1.<40	0	1	0	1	Obese	Missing	Missing	Missing	Missing	Miss
1296	Heterosexual	Yes	Private	Yes	2.4	1	32.9	1	0	3	0	2	0	23	1.<40	0	1	1	0	Obese	Current	No	NotCurrent	No	Yes
1297	Heterosexual	Yes	Uninsured	Yes	2.3	1	31.7	0	0	2	0	2.1	0	39	1.<40	0	1	1	0	Obese	NotCurrent	No	NotCurrent	No	Yes
1298	MSM	Yes	Private	No	1.9	0	20.6	0	0	3	0	1.8	0	22	1.<40	1	0	1	0	NorUWt	Current	No	NotCurrent	No	Yes
1299	MSM	Yes	Uninsured	No	5.3	0	23.9	0	0	6	0	5.1	0	31	1.<40	1	1	0	1	NorUWt	Current	No	NotCurrent	No	Miss
1300	MSM	Yes	Private	No	4.5	0	27.1	1	0	2	0	4	0	33	1.<40	1	1	0	0	Overwt	NotCurrent	No	NotCurrent	No	Yes
1301	Heterosexual	Yes	Private	Yes	5.4	1	23.3	1	0	3	0	5.4	0	53	2.40 to 59	1	1	1	0	NorUWt	NotCurrent	No	NotCurrent	No	Yes
1302	Heterosexual	Yes	Private	No	5.4	0	28.2	1	0	3	0	3.2	0	43	2.40 to 59	0	1	1	0	Overwt	NotCurrent	No	NotCurrent	No	No
1303	MSM	Yes	Private	No	5.4	1	25.3	0	0	4	0	1	0	27	1.<40	1	0	1	0	Overwt	Current	Yes	NotCurrent	No	No
1304	MSM	Yes	Private	No	5.1	0	23.4	1	0	2	0	5.1	0	37	1.<40	1	0	1	0	NorUWt	Missing	Missing	Missing	Missing	Miss
1305	MSM	Yes	Uninsured	No	5.4	0	27.4	1	0	5	0	5.3	0	43	2.40 to 59	1	1	1	0	Overwt	NotCurrent	No	NotCurrent	No	Yes
1306	Heterosexual	Yes	Uninsured	No	5.2	0	22.9	1	0	2	0	5.2	0	47	2.40 to 59	0	1	1	0	NorUWt	Current	No	NotCurrent	No	Yes
1307	MSM	Yes	Private	No	5.2	0	16.9	0	0	2	0	5.2	0	49	2.40 to 59	1	0	1	1	NorUWt	Current	No	NotCurrent	No	Yes
1308	MSM	Yes	Uninsured	No	5.2	0	23.8	1	0	5	0	4.5	0	30	1.<40	1	1	1	0	NorUWt	Current	No	Current	No	Yes
1309	Heterosexual	Yes	Private	No	4.8	0	25.2	1	0	2	0	2.8	0	49	2.40 to 59	1	0	1	0	Overwt	NotCurrent	Yes	NotCurrent	Major/Other	Yes
1310	MSM	Yes	Private	No	5.4	0	26.2	1	0	2	0	5.2	0	44	2.40 to 59	1	0	1	0	Overwt	Missing	Missing	Missing	Missing	Miss
1311	MSM	Yes	Private	No	5	0	21.9	1	0	4	0	5.5	0	34	1.<40	1	1	1	0	NorUWt	NotCurrent	No	NotCurrent	No	Yes
1312	MSM	Yes	Uninsured	No	5.3	0	27.9	1	0	3	0	5.2	0	35	1.<40	1	0	1	0	Overwt	NotCurrent	No	NotCurrent	No	Yes
1313	MSM	Yes	Public	No	5.2	0	28.8	1	0	3	0	5.2	1	60	3.>=60	1	0	1	0	Overwt	NotCurrent	No	NotCurrent	No	Yes
1314	Heterosexual	Yes	Private	Yes	5.1	1	33.8	0	0	2	0	5.1	0	35	1.<40	1	1	1	0	Obese	Missing	Missing	Missing	Missing	Miss
1315	MSM	Yes	Public	No	2.2	0	31.5	0	0	3	0	2.2	0	40	2.40 to 59	1	0	1	0	Obese	NotCurrent	No	NotCurrent	No	Yes
1316	MSM	Yes	Uninsured	No	5.3	0	19.6	1	0	2	0	5.3	0	31	1.<40	1	1	1	0	NorUWt	NotCurrent	No	NotCurrent	No	Yes
1317	MSM	Yes	Uninsured	No	5.2	0	24.2	1	0	2	0	5.2	0	41	2.40 to 59	1	0	1	0	NorUWt	Current	No	NotCurrent	No	No
1318	MSM	Yes	Uninsured	No	5	0	31.4	1	0	2	0	4.9	0	44	2.40 to 59	1	1	1	0	Obese	Current	No	NotCurrent	No	Yes
1319	Heterosexual	Yes	Uninsured	No	7.3	0	27.6	1	0	2	0	7.6	0	48	2.40 to 59	1	1	1	0	Overwt	Missing	Missing	Missing	Missing	Miss
1320	Heterosexual	Yes	Private	No	5.2	0	29.4	1	0	2	1	14.4	0	41	2.40 to 59	0	1	1	0	Overwt	Missing	Missing	Missing	Missing	Miss
1321	IVDU	Yes	Public	Yes	5.3	1	21.3	0	0	3	0	15.2	1	60	3.>=60	1	1	1	0	NorUWt	Missing	Missing	Missing	Missing	Miss
1322	MSM	No	Uninsured	No	2.1	0	23.9	1	0	2	0	0	0	37	1.<40	1	1	0	0	NorUWt	Current	Yes	Current	No	Miss
1323	MSM	Yes	Uninsured	No	2.3	0	18	1	0	3	0	2.2	0	29	1.<40	1	0	1	0	NorUWt	NotCurrent	No	NotCurrent	No	Yes
1324	MSM	Yes	Uninsured	No	2.9	0	24.1	1	0	2	0	2.9	0	25	1.<40	1	1	1	0	NorUWt	NotCurrent	Yes	NotCurrent	No	Yes
1325	Heterosexual	Yes	Public	Yes	5.1	1	32.4	1	0	2	0	5.1	0	33	1.<40	1	1	1	0	Obese	Missing	Missing	Missing	Missing	Miss
1326	MSM	Yes	Private	No	5.1	0	32	1	0	3	0	5.1	0	35	1.<40	1	0	1	0	Obese	Current	No	Current	No	Yes
1327	Heterosexual	Yes	Uninsured	No	5	1	28.8	0	0	6	0	4.1	0	55	2.40 to 59	1	1	1	0	Overwt	NotCurrent	No	NotCurrent	No	No
1328	Heterosexual	Yes	Private	Yes	3.6	0	24.2	1	0	2	0	3.6	1	54	2.40 to 59	0	0	1	0	NorUWt	Current	No	NotCurrent	Major/Other	Yes
1329	MSM	Yes	Uninsured	No	5.1	0	20.8	1	0	2	0	2.2	0	27	1.<40	1	0	0	0	NorUWt	Current	Yes	NotCurrent	Major/Other	Miss
1330	Heterosexual	Yes	Uninsured	No	4.9	0	23.3	1	0	3	0	4.9	0	33	1.<40	1	1	1	0	NorUWt	Missing	Missing	Missing	Missing	Miss
1331	MSM	Yes	Private	No	4.7	0	20.6	0	0	2	0	4.7	0	29	1.<40	1	1	1	0	NorUWt	NotCurrent	Yes	NotCurrent	No	Yes
1332	MSM	Yes	Private	No	5	0	39.4	0	0	4	0	5	0	36	1.<40	1	1	1	0	Obese	Missing	Missing	Missing	Missing	Miss
1333	Heterosexual	Yes	Public	Yes	4.5	1	25	0	0	5	0	10.5	1	66	3.>=60	0	1	1	0	Overwt	Missing	Missing	Missing	Missing	Miss
1334	MSM	Yes	Private	Yes	4.8	1	35.8	1	0	2	0	4.7	0	40	2.40 to 59	1	1	1	0	Obese	NotCurrent	No	NotCurrent	No	Yes
1335	Heterosexual	Yes	Public	No	3.2	0	20.3	1	0	6	0	2.9	0	30	1.<40	0	0	0	0	NorUWt	Missing	Missing	Missing	Missing	Miss
1336	MSM	Yes	Public	No	4.8	0	23.8	1	1	2	0	4.8	0	42	2.40 to 59	1	1	1	0	NorUWt	NotCurrent	No	NotCurrent	No	Yes
1337	MSM	Yes	Private	No	4.8	0	32.7	1	0	3	0	2.8	0	33	1.<40	1	0	1	0	Obese	Current	No	NotCurrent	No	No
1338	Heterosexual	Yes	Private	No	2.4	0	19.1	0	0	3	0	2.7	1	50	2.40 to 59	0	1	1	0	NorUWt	NotCurrent	No	NotCurrent	No	Yes
1339	MSM	Yes	Public	Yes	5	1	25	1	0	3	0	4.9	1	59	2.40 to 59	1	0	1	0	Overwt	Missing	Missing	Missing	Missing	Miss
1340	Heterosexual	Yes	Public	Yes	4.3	1	28.3	1	0	4	0	4.3	0	63	3.>=60	0	1	0	1	Overwt	Current	No	Current	Major/Other	Yes
1341	MSM	Yes	Private	Yes	5	1	28.1	1	0	2	0	5	0	65	3.>=60	1	1	1	1	Overwt	NotCurrent	No	NotCurrent	No	Yes
1342	Heterosexual	Yes	Private	No	5	0	40.4	0	0	2	0	5	0	51	2.40 to 59	1	1	1	0	Obese	NotCurrent	No	NotCurrent	No	Yes
1343	MSM	Yes	Uninsured	Yes	4.3	1	21.5	1	0	2	0	4.3	0	43	2.40 to 59	1	0	1	0	NorUWt	NotCurrent	Yes	NotCurrent	Major/Other	Yes
1344		Yes	Public	No	4.3	0	27.8	1	0	3	0	4.1	1	35	1.<40	1	1	1	0	Overwt	NotCurrent	Missing	NotCurrent	No	Yes
1345	MSM	Yes	Uninsured	No	4.5	0	20.1	0	0	2	0	0.5	0	34	1.<40	1	0	0	0	NorUWt	NotCurrent	No	NotCurrent	No	Miss
1346	IVDU	Yes	Private	No	4.9	0	37.3	1	0	3	0	6.3	0	36	1.<40	1	0	1	0	Obese	NotCurrent	No	NotCurrent	No	Yes
1347	MSM	Yes	Private	No	1.3	0	29.3	1	0	3	0	1.3	0	28	1.<40	1	0	1	0	Overwt	NotCurrent	Yes	NotCurrent	No	No
1348	MSM	Yes	Public	Yes	4.2	1	37.7	1	0	3	0	7.9	0	55	2.40 to 59	1	0	1	0	Obese	Missing	Missing	Missing	Missing	Miss
1349	Heterosexual	Yes	Public	No	1.9	0	21.7	1	0	2	0	2.1	0	29	1.<40	0	1	1	0	NorUWt	Missing	Missing	Missing	Missing	Miss
1350	Heterosexual	Yes	Public	Yes	4.6	1	36.6	1	1	3	0	4.7	1	39	1.<40	0	1	1	0	Obese	NotCurrent	No	NotCurrent	No	No
1351	IVDU	Yes	Public	Yes	3.7	1	33	0	1	2	0	4.9	0	47	2.40 to 59	0	1		0	Obese	Missing	Missing	Missing	Missing	Miss
1352	MSM	Yes	Uninsured	No	4.6	0	31.5	1	0	2	0	4.3	0	27	1.<40	1	1	1	0	Obese	NotCurrent	No	NotCurrent	No	No
1353	MSM	Yes	Uninsured	Yes	4.6	1	31.6	0	0	4	0	2.9	0	43	2.40 to 59	1	0	1	1	Obese	NotCurrent	Yes	NotCurrent	No	Yes
1354	Heterosexual	No	Uninsured	No	2.2	0	22.6	1	0	1	0		0	24	1.<40	0	1	0	0	NorUWt	Missing	Missing	Missing	Missing	Miss
1355	MSM	Yes	Uninsured	Yes	4.3	1	20.5	1	0	3	0	4.3	0	47	2.40 to 59	1	1	1	0	NorUWt	Current	No	NotCurrent	No	No
1356	Heterosexual	Yes	Public	No	4.5	0	30.6	1	0	3	0	12.6	0	60	3.>=60	1	1	0	1	Obese	NotCurrent	No	NotCurrent	No	No
1357	Heterosexual	Yes	Uninsured	No	4.8	0	22.9	0	0	4	0	4.8	0	25	1.<40	0	1	1	0	NorUWt	NotCurrent	No	NotCurrent	No	Yes
1358	MSM	Yes	Private	No	4.8	0	40.3	1	0	3	0	4.6	0	31	1.<40	1	0	1	0	Obese	NotCurrent	Yes	NotCurrent	No	Yes
1359	MSM	Yes	Public	No	4.4	0	23.6	0	0	2	0	5	0	53	2.40 to 59	1	0	0	0	NorUWt	Current	No	NotCurrent	No	Yes
1360	MSM	Yes	Private	No	4.2	0	31.5	1	0	3	0	4.1	0	29	1.<40	1	1	1	0	Obese	Missing	Missing	Missing	Missing	Miss
1361	IVDU	Yes	Public	Yes	4.4	1	19	1	0	3	1	4.5	1	64	3.>=60	1	1	1	0	NorUWt	Missing	Missing	Missing	Missing	Miss
1362	MSM	Yes	Uninsured	No	4.7	0	25.9	0	0	3	0	4.7	0	45	2.40 to 59	1	0	1	0	Overwt	Current	Yes	NotCurrent	No	Yes
1363	Heterosexual	Yes	Uninsured	No	4.5	0	25.3	0	0	12	0	4.5	0	40	2.40 to 59	1	1	1	0	Overwt	Current	No	NotCurrent	No	Yes
1364	MSM	Yes	Public	Yes	4.3	1	30.6	0	0	2	0	4.2	1	34	1.<40	1	1	1	0	Obese	Current	No	NotCurrent	No	Yes
1365	MSM	Yes	Private	No	4.7	0	24.6	1	0	4	0	4.5	0	24	1.<40	1	1	0	0	NorUWt	NotCurrent	No	NotCurrent	No	Yes
1366	IVDU	No	Uninsured	Yes	4.1	1	25.9	1	0	2	0		0	57	2.40 to 59	1	1	1	0	Overwt	Current	Yes	NotCurrent	No	Miss
1367	IVDU	Yes	Public	No	2.6	0	19.3	1	0	1	0	2.6	0	29	1.<40	1	1	0	1	NorUWt	Missing	Missing	Missing	Missing	Miss
1368	MSM	Yes	Uninsured	No	4.4	0	32	1	0	2	0	4.4	0	47	2.40 to 59	1	1	1	0	Obese	Missing	Missing	Missing	Missing	Miss
1369	MSM	Yes	Uninsured	No	4.1	0	21.7	0	0	3	0	4.1	0	32	1.<40	1	0	1	1	NorUWt	NotCurrent	No	NotCurrent	No	Yes
1370	MSM	Yes	Private	Yes	3.9	1	26.2	0	0	2	1	3.6	0	43	2.40 to 59	1	1	0	0	Overwt	NotCurrent	No	NotCurrent	No	No
1371	MSM	Yes	Private	No	4.4	0	25.2	1	0	2	0	4.4	0	48	2.40 to 59	1	0	1	0	Overwt	Current	No	NotCurrent	No	Yes
1372	MSM	Yes	Uninsured	No	4.5	0	24.7	1	0	3	0	4.4	0	32	1.<40	1	1	1	0	NorUWt	Current	Yes	Current	Major/Other	Yes
1373	IVDU	Yes	Uninsured	No	4.2	0	27.2	0	0	3	0	5.2	0	42	2.40 to 59	1	0	1	0	Overwt	Current	No	NotCurrent	No	Yes
1374	MSM	Yes	Uninsured	No	4.3	0	24.4	0	0	3	0	4.3	0	29	1.<40	1	1	1	0	NorUWt	Current	No	NotCurrent	Major/Other	No
1375	MSM	Yes	Uninsured	No	2.2	0	24.3	0	0	4	0	2.3	0	46	2.40 to 59	1	0	1	0	NorUWt	NotCurrent	Yes	NotCurrent	No	Yes
1376	MSM	Yes	Uninsured	Yes	4.3	1	23	1	0	2	0	4.3	1	59	2.40 to 59	1	0	1	0	NorUWt	NotCurrent	No	NotCurrent	No	Yes
1377	MSM	Yes	Uninsured	Yes	4.5	0	30	1	0	4	0	4.5	0	50	2.40 to 59	1	0	1	1	Obese	NotCurrent	No	NotCurrent	Major/Other	Yes
1378	MSM	Yes	Private	Yes	4.3	1	34.8	1	0	4	0	4.1	0	48	2.40 to 59	1	1	1	0	Obese	NotCurrent	No	NotCurrent	No	Yes
1379	MSM	Yes	Uninsured	Yes	4.3	1	18.4	0	0	2	0	4.3	0	52	2.40 to 59	1	0	1	0	NorUWt	Current	Yes	NotCurrent	No	Yes
1380	MSM	Yes	Private	No	3.6	0	39.2	1	0	3	0	3.6	0	34	1.<40	1	0	1	0	Obese	NotCurrent	No	NotCurrent	No	Yes
1381	MSM	Yes	Uninsured	Yes	4.3	1	25.9	0	0	5	0	4.3	0	38	1.<40	1	0	0	0	Overwt	NotCurrent	No	NotCurrent	No	No
1382	MSM	Yes	Private	Yes	4.1	1	29.5	1	0	4	0	4	0	29	1.<40	1	1	1	0	Overwt	NotCurrent	No	NotCurrent	No	Yes
1383	MSM	Yes	Private	No	4.2	0	27.6	1	0	4	0	3.5	0	27	1.<40	1	1	1	0	Overwt	NotCurrent	No	NotCurrent	No	Yes
1384	MSM	Yes	Uninsured	No	3.9	0	25.5	1	0	3	0	4.5	0	53	2.40 to 59	1	0	1	0	Overwt	NotCurrent	No	NotCurrent	No	Yes
1385	MSM	Yes	Public	Yes	4.3	1	30.1	0	0	3	0	4.3	1	61	3.>=60	1	0	1	0	Obese	NotCurrent	No	NotCurrent	Major/Other	Yes
1386	Heterosexual	Yes	Uninsured	No	4.4	0	25.9	1	0	5	0	3.8	0	32	1.<40	0	1	1	0	Overwt	NotCurrent	No	NotCurrent	No	Yes
1387	MSM	Yes	Uninsured	No	4	0	27.5	1	0	3	0	4.1	0	53	2.40 to 59	1	1	1	0	Overwt	NotCurrent	No	Missing	No	Yes
1388	Heterosexual	Yes	Private	Yes	3.9	1	35.9	1	0	2	0	3.9	1	55	2.40 to 59	0	0	1	0	Obese	Missing	Missing	Missing	Missing	Miss
1389	Heterosexual	Yes	Public	Yes	2.4	0	23.1	1	1	2	0	2.4	0	45	2.40 to 59	1	1	1	0	NorUWt	Missing	Missing	Missing	Missing	Miss
1390	Heterosexual	Yes	Private	No	4.2	0	33.1	1	0	3	0	11.7	0	47	2.40 to 59	0	1	1	0	Obese	NotCurrent	No	NotCurrent	No	Yes
1391	MSM	Yes	Private	No	4.2	0	26.2	1	0	5	0	4.2	1	49	2.40 to 59	1	0	1	0	Overwt	Current	No	NotCurrent	Major/Other	Yes
1392		Yes	Private	No	4.2	0	23.1	1	0	3	0	11.1	0	37	1.<40	1	1	1	0	NorUWt	NotCurrent	Yes	NotCurrent	Major/Other	No
1393	MSM	Yes	Uninsured	No	4.1	0	22.1	1	0	2	0	4.1	0	36	1.<40	1	0	1	0	NorUWt	Current	Yes	NotCurrent	No	Yes
1394	MSM	Yes	Uninsured	No	4.2	0	20.9	1	0	3	0	3.3	0	45	2.40 to 59	1	0	1	0	NorUWt	NotCurrent	No	NotCurrent	No	Yes
1395	Heterosexual	No	Private	Yes	4	1	20.6	1	0	2	1		0	53	2.40 to 59	0	0	1	0	NorUWt	Current	No	NotCurrent	No	Miss
1396	IVDU	Yes	Uninsured	No	4.3	0	21.8	1	0	6	0	4	0	33	1.<40	1	0	1	0	NorUWt	Current	Yes	NotCurrent	Major/Other	Yes
1397	Heterosexual	Yes	Uninsured	Yes	3.4	1	29.9	0	0	3	0	3.4	0	41	2.40 to 59	1	1	1	0	Overwt	NotCurrent	Yes	NotCurrent	No	Yes
1398	Heterosexual	Yes	Uninsured	No	4	0	24.9	1	0	2	0	3.8	0	35	1.<40	0	1	1	0	NorUWt	Current	No	NotCurrent	No	No
1399	MSM	Yes	Private	Yes	4.3	1	24	1	0	2	0	4.2	0	41	2.40 to 59	1	1	1	0	NorUWt	Missing	Missing	Missing	Missing	Miss
1400	MSM	Yes	Private	Yes	3	1	34.9	1	1	1	0	3.2	0	34	1.<40	1	1	1	0	Obese	NotCurrent	No	NotCurrent	No	Yes
1401	Heterosexual	Yes	Public	No	3.3	0	22.4	1	0	5	0	6	0	44	2.40 to 59	1	1	0	0	NorUWt	Current	No	Current	Major/Other	No
1402	MSM	Yes	Uninsured	No	4	0	23.4	1	0	4	0	7.2	0	29	1.<40	1	1	1	0	NorUWt	Missing	Missing	Missing	Missing	Miss
1403	MSM	Yes	Uninsured	Yes	4.2	1	30.3	1	0	3	0	4.2	0	44	2.40 to 59	1	1	1	0	Obese	NotCurrent	Yes	NotCurrent	No	Yes
1404	MSM	Yes	Uninsured	No	4.1	0	29.1	1	0	3	0	4.5	0	49	2.40 to 59	1	0	1	0	Overwt	NotCurrent	No	NotCurrent	No	No
1405	MSM	Yes	Private	No	3.9	0	24.9	0	0	3	0	4	0	50	2.40 to 59	1	0	1	0	NorUWt	NotCurrent	No	NotCurrent	No	Yes
1406	MSM	Yes	Public	No	4.2	0	25.7	1	0	3	0	4.2	0	36	1.<40	1	0	1	0	Overwt	Current	No	NotCurrent	Major/Other	Yes
1407	MSM	Yes	Uninsured	Yes	3.6	1	28.7	0	0	3	0	1.5	0	43	2.40 to 59	1	0	1	0	Overwt	Current	No	NotCurrent	No	Miss
1408	MSM	Yes	Public	No	3.8	0	34	1	0	3	1	3.8	0	49	2.40 to 59	1	0	1	0	Obese	NotCurrent	No	NotCurrent	Major/Other	Yes
1409	IVDU	Yes	Public	No	4.1	0	22.2	1	0	3	0	3.4	0	43	2.40 to 59	1	0	0	1	NorUWt	NotCurrent	No	NotCurrent	No	Miss
1410	IVDU	Yes	Uninsured	No	3.8	0	25.3	1	0	3	0	12.6	0	35	1.<40	1	0	1	0	Overwt	Current	No	NotCurrent	No	Yes
1411	Heterosexual	Yes	Private	No	3.7	0	32.5	1	0	3	0	3.6	0	39	1.<40	1	1	1	0	Obese	NotCurrent	No	NotCurrent	No	Yes
1412	MSM	Yes	Uninsured	No	4.1	0	20.3	1	0	2	0	4.1	0	32	1.<40	1	1	1	0	NorUWt	NotCurrent	No	NotCurrent	No	No
1413	MSM	Yes	Private	No	1.3	0	22.1	1	0	3	0	1.2	0	26	1.<40	1	0	1	0	NorUWt	Missing	Missing	Missing	Missing	Miss
1414	Heterosexual	Yes	Private	No	3.3	0	27.1	1	0	3	0	3.2	0	34	1.<40	1	0	1	0	Overwt	NotCurrent	No	NotCurrent	No	Yes
1415	Heterosexual	Yes	Public	No	4.1	0	22.5	1	0	2	0	4.1	0	48	2.40 to 59	1	1	1	0	NorUWt	Missing	Missing	Missing	Missing	Miss
1416	Heterosexual	Yes	Public	Yes	3.9	1	28.3	1	0	4	1	3.1	0	63	3.>=60	0	1	1	0	Overwt	NotCurrent	No	Missing	No	Yes
1417	MSM	Yes	Uninsured	No	3.5	0	27.2	1	0	1	0	3.4	0	39	1.<40	1	0	1	0	Overwt	Current	No	NotCurrent	No	Yes
1418	Heterosexual	No	Uninsured	No	3.9	0	25.7	1	0	3	0		0	45	2.40 to 59	0	1	1	0	Overwt	Current	Yes	NotCurrent	No	Miss
1419	Heterosexual	Yes	Private	No	3.8	1	36.1	0	1	4	0	6.6	0	38	1.<40	0	1	1	0	Obese	Current	Yes	NotCurrent	Major/Other	No
1420	Heterosexual	Yes	Uninsured	Yes	2.1	1	38.2	1	0	2	0	2.1	0	37	1.<40	1	1	1	0	Obese	NotCurrent	No	NotCurrent	No	Yes
1421	Heterosexual	Yes	Public	Yes	3.8	1	45.8	1	0	3	1	2.8	0	58	2.40 to 59	0	1	1	0	Obese	Missing	Missing	Missing	Missing	Miss
1422	IVDU	Yes	Uninsured	No	4.1	0	24.9	1	0	3	0	4	0	45	2.40 to 59	1	0	1	0	NorUWt	Current	No	NotCurrent	Major/Other	Yes
1423	MSM	Yes	Uninsured	No	3.6	0	27.8	1	0	4	0	3.4	0	49	2.40 to 59	1	0	1	0	Overwt	Current	No	Current	No	No
1424	MSM	Yes	Private	Yes	2.7	1	32.1	0	0	2	0	2.7	1	37	1.<40	1	1	1	0	Obese	Missing	Missing	Missing	Missing	Miss
1425	Heterosexual	Yes	Uninsured	No	4	0	19.2		0	2	0	4	0	28	1.<40	1	0	1	0	NorUWt	NotCurrent	No	NotCurrent	No	Yes
1426	MSM	Yes	Private	Yes	2.6	1	22.1	1	0	4	0	2.6	0	50	2.40 to 59	1	1	1	0	NorUWt	Current	No	NotCurrent	No	Yes
1427	Heterosexual	Yes	Public	No	3.9	0	23.5	1	0	3	0	3.9	0	48	2.40 to 59	1	1	0	1	NorUWt	Current	Yes	NotCurrent	No	No
1428	MSM	Yes	Uninsured	No	4	1	29.5	0	0	5	0	1	0	50	2.40 to 59	1	1	1	0	Overwt	NotCurrent	No	NotCurrent	No	No
1429	Heterosexual	Yes	Private	No	1.5	0	20.5	1	0	5	0	4	0	27	1.<40	0	0	1	0	NorUWt	Missing	Missing	Missing	Missing	Miss
1430	MSM	Yes	Private	No	3.3	0	25.3	1	0	1	0	1.5	0	25	1.<40	1	0	1	0	Overwt	NotCurrent	No	NotCurrent	No	No
1431	Heterosexual	Yes	Public	No	1.7	0	35.5	1	1	3	0	4.7	0	35	1.<40	0	1	1	0	Obese	NotCurrent	No	NotCurrent	Major/Other	Yes
1432	MSM	Yes	Uninsured	Yes	4	1	30.1	1	0	2	0	4	0	31	1.<40	1	1	1	0	Obese	Missing	Missing	Missing	Missing	Miss
1433	MSM	Yes	Private	Yes	4	1	36.2	0	0	3	0	4	0	50	2.40 to 59	1	0	1	0	Obese	NotCurrent	Yes	NotCurrent	No	Yes
1434	MSM	Yes	Private	No	3.8	0	18.9	1	0	3	0	3.8	0	45	2.40 to 59	1	0	1	0	NorUWt	Current	No	NotCurrent	No	Yes
1435	MSM	Yes	Uninsured	No	3.8	0	25.6	1	0	3	0	3.7	0	34	1.<40	1	0	1	0	Overwt	Current	No	NotCurrent	No	Yes
1436	MSM	Yes	Private	Yes	3.6	1	35.1	1	0	3	1	3.4	0	55	2.40 to 59	1	0	1	0	Obese	NotCurrent	No	NotCurrent	Major/Other	Yes
1437	MSM	Yes	Uninsured	No	1.3	1	25.9	0	0	7	0	2.1	0	35	1.<40	1	1	1	0	Overwt	Missing	Missing	Missing	Missing	Miss
1438	MSM	Yes	Public	No	3.3	0	34.3	1	0	5	0	3.3	0	41	2.40 to 59	1	0	1	0	Obese	NotCurrent	No	NotCurrent	No	Yes
1439	MSM	Yes	Uninsured	No	3.9	0	21.4	1	0	3	0	3.8	0	28	1.<40	1	1	1	0	NorUWt	NotCurrent	No	NotCurrent	No	Yes
1440	MSM	Yes	Private	No	3.8	0	23.5	0	0	2	0	3.8	0	41	2.40 to 59	1	0	1	0	NorUWt	NotCurrent	No	NotCurrent	No	Yes
1441	MSM	Yes	Private	No	3.6	0	31.7	1	0	2	0	3.6	0	42	2.40 to 59	1	0	1	0	Obese	Current	No	NotCurrent	No	Yes
1442	Heterosexual	Yes	Public	No	3.1	0	19.9	1	0	2	0	3.2	0	37	1.<40	1	1	1	0	NorUWt	NotCurrent	No	NotCurrent	No	Yes
1443	MSM	Yes	Uninsured	No	3.4	0	28.5	1	0	2	0	3.4	0	25	1.<40	1	1	1	0	Overwt	NotCurrent	No	NotCurrent	No	Yes
1444	MSM	No	Uninsured	No	3.3	0	21.5	1	0	3	0		0	27	1.<40	1	0	0	0	NorUWt	Current	No	NotCurrent	No	Miss
1445	MSM	Yes	Public	Yes	3.7	1	26.1	1	0	4	0	3.7	0	63	3.>=60	1	0	1	0	Overwt	NotCurrent	No	NotCurrent	Major/Other	No
1446	MSM	Yes	Uninsured	No	3.3	0	26.4	1	0	2	0	3.3	0	34	1.<40	1	1	1	0	Overwt	Current	No	NotCurrent	No	No
1447	IVDU	Yes	Private	Yes	3.8	1	41.9	1	0	3	0	3.8	0	56	2.40 to 59	1	0	1	0	Obese	NotCurrent	No	NotCurrent	No	Yes
1448	Heterosexual	Yes	Private	Yes	3.6	1	25.2	1	0	3	0	3.4	0	46	2.40 to 59	0	0	1	0	Overwt	NotCurrent	Yes	NotCurrent	No	Yes
1449	MSM	Yes	Private	No	3.8	0	26.5	1	0	2	0	3.8	0	30	1.<40	1	0	1	0	Overwt	NotCurrent	Yes	NotCurrent	No	Yes
1450	MSM	Yes	Public	No	3.4	0	31.9	1	0	4	0	7.4	1	51	2.40 to 59	1	1	1	0	Obese	Missing	Missing	Missing	Missing	Miss
1451	MSM	Yes	Private	No	3	0	36.8	0	0	2	0	2.8	0	34	1.<40	1	1	1	0	Obese	NotCurrent	No	NotCurrent	No	No
1452	MSM	Yes	Uninsured	No	3.6	0	25.7	1	0	1	0	3	0	24	1.<40	1	1	1	0	Overwt	Missing	Missing	Missing	Missing	Miss
1453	Heterosexual	Yes	Private	No	2.3	0	24.2	1	0	2	0	2.3	0	31	1.<40	1	0	1	0	NorUWt	NotCurrent	No	NotCurrent	No	Yes
1454	IVDU	Yes	Private	No	3	0	24.8	1	0	3	0	2.8	0	28	1.<40	1	0	1	0	NorUWt	Missing	Missing	Missing	No	Yes
1455	MSM	Yes	Private	No	3.3	0	22.1	1	0	2	0	3.3	0	53	2.40 to 59	1	0	1	0	NorUWt	Missing	Missing	Missing	Missing	Miss
1456	Heterosexual	Yes	Uninsured	No	3.7	0	29	1	0	5	0	3.8	0	43	2.40 to 59	1	1	1	0	Overwt	Current	No	NotCurrent	Major/Other	Yes
1457	MSM	Yes	Private	No	3.4	0	27.8	1	0	4	0	3.3	0	38	1.<40	1	0	1	0	Overwt	NotCurrent	No	NotCurrent	No	Yes
1458	MSM	Yes	Private	No	3.5	0	26.7	1	0	3	0	3.4	0	46	2.40 to 59	1	0	1	0	Overwt	NotCurrent	Yes	NotCurrent	No	Yes
1459	MSM	Yes	Uninsured	No	2.5	0	26.8	1	0	3	0	4.3	0	42	2.40 to 59	1	0	0	0	Overwt	NotCurrent	No	NotCurrent	Major/Other	Miss
1460	MSM	Yes	Uninsured	No	1.9	0	36.9	1	0	3	0	1.8	0	29	1.<40	1	1	0	0	Obese	Current	No	NotCurrent	Major/Other	Yes
1461	MSM	Yes	Uninsured	Yes	1.9	1	27.2	0	0	3	0	3.9	0	31	1.<40	1	1	1	0	Overwt	NotCurrent	Yes	NotCurrent	No	Yes
1462	MSM	Yes	Public	No	3.4	0	23.3	0	0	4	0	3	0	41	2.40 to 59	1	1	1	1	NorUWt	Current	No	NotCurrent	No	Yes
1463	MSM	Yes	Public	Yes	2.9	1	25	0	0	2	0	2.8	0	24	1.<40	1	1	1	0	Overwt	Missing	Missing	Missing	Missing	Miss
1464	Heterosexual	Yes	Private	No	3.5	0	37.5	0	0	2	0	3.5	0	31	1.<40	1	0	1	0	Obese	NotCurrent	No	NotCurrent	No	Yes
1465	MSM	Yes	Private	Yes	2.6	0	31.2	1	1	4	0	2.8	0	45	2.40 to 59	1	1	1	0	Obese	NotCurrent	No	NotCurrent	No	Yes
1466	MSM	Yes	Uninsured	No	3.1	0	31.1	1	0	2	0	3.1	0	44	2.40 to 59	1	0	1	0	Obese	NotCurrent	No	NotCurrent	No	Yes
1467	MSM	Yes	Uninsured	No	3	0	19.5	1	0	2	0	3	0	25	1.<40	1	1	1	0	NorUWt	NotCurrent	No	NotCurrent	No	Yes
1468	IVDU	Yes	Uninsured	No	3	0	24	1	0	4	0	3	0	35	1.<40	1	0	1	0	NorUWt	NotCurrent	Yes	Current	No	No
1469	Heterosexual	Yes	Uninsured	No	3.3	0	27.7	1	0	2	0	3.6	0	42	2.40 to 59	1	1	0	1	Overwt	Missing	Missing	Missing	Missing	Miss
1470	MSM	Yes	Private	No	3	0	23.7	1	0	2	0	9.5	0	49	2.40 to 59	1	0	1	0	NorUWt	NotCurrent	Yes	NotCurrent	No	Yes
1471	Heterosexual	Yes	Public	No	3.2	0	19.7	1	0	3	0	3.1	0	47	2.40 to 59	0	0	1	0	NorUWt	Current	Missing	Missing	No	Yes
1472	MSM	Yes	Private	Yes	3.4	1	27.2	1	0	4	0	3.3	0	42	2.40 to 59	1	0	1	0	Overwt	NotCurrent	No	NotCurrent	No	Yes
1473	MSM	Yes	Public	Yes	3.4	1	32.1	1	0	3	1	3.4	1	67	3.>=60	1	0	1	0	Obese	NotCurrent	No	NotCurrent	No	Yes
1474	MSM	Yes	Uninsured	No	2.9	0	21.4	1	0	3	0	9.9	0	52	2.40 to 59	1	0	1	0	NorUWt	Missing	Missing	Missing	Missing	Miss
1475	MSM	Yes	Uninsured	No	2	0	26.7	1	0	3	0	2	0	43	2.40 to 59	1	1	1	0	Overwt	Missing	Missing	Missing	Missing	Miss
1476	MSM	Yes	Uninsured	No	2.8	1	21.4	0	0	4	0	0.8	0	24	1.<40	1	0	1	0	NorUWt	Current	Yes	Current	No	No
1477	MSM	Yes	Private	No	1.6	0	19.6	1	0	2	0	1.4	0	27	1.<40	1	1	1	0	NorUWt	Missing	Missing	Missing	Missing	Miss
1478		Yes	Public	No	3	0	22.4	1	0	4	0	9	0	24	1.<40	0	1	1	0	NorUWt	NotCurrent	No	NotCurrent	No	No
1479	Heterosexual	Yes	Private	No	2.1	1	28.1	0	0	4	0	2.1	0	38	1.<40	1	1	1	0	Overwt	NotCurrent	No	NotCurrent	No	Yes
1480	MSM	Yes	Private	Yes	3.1	1	25	1	1	2	0	3	0	51	2.40 to 59	1	1	1	0	Overwt	NotCurrent	No	NotCurrent	No	Yes
1481	MSM	Yes	Uninsured	No	2.6	0	34.2	0	0	1	0	9.2	0	55	2.40 to 59	1	0	1	0	Obese	Missing	Missing	Missing	Missing	Miss
1482	Heterosexual	Yes	Private	Yes	3.3	1	26.6	1	0	3	0	3.3	0	65	3.>=60	1	1	1	0	Overwt	NotCurrent	No	NotCurrent	No	Yes
1483	Heterosexual	Yes	Uninsured	No	3.1	0	26.5	1	0	4	0	3.2	0	53	2.40 to 59	0	0	1	0	Overwt	NotCurrent	No	NotCurrent	Major/Other	Yes
1484	Heterosexual	Yes	Public	No	3	0	23.4	0	0	3	0	3	0	67	3.>=60	1	0	1	1	NorUWt	NotCurrent	Yes	Missing	No	Yes
1485	MSM	Yes	Private	No	2.5	0	17.6	1	0	2	0	7.1	0	56	2.40 to 59	1	0	1	0	NorUWt	NotCurrent	No	NotCurrent	No	Yes
1486	Heterosexual	Yes	Private	Yes	2.4	1	28.4	0	1	3	1	2.4	0	62	3.>=60	0	0	1	0	Overwt	Missing	Missing	Missing	Missing	Miss
1487	Heterosexual	Yes	Uninsured	No	3.3	0	25.4	1	0	2	0	3.2	0	37	1.<40	1	0	0	0	Overwt	NotCurrent	No	NotCurrent	No	Miss
1488	MSM	Yes	Private	Yes	3.2	1	35.5	1	0	4	0	1.7	0	31	1.<40	1	1	1	0	Obese	NotCurrent	Yes	NotCurrent	No	Yes
1489	IVDU	Yes	Private	Yes	3.2	1	30.9	0	0	3	0	3.2	0	42	2.40 to 59	1	0	1	0	Obese	NotCurrent	No	NotCurrent	No	Yes
1490	Heterosexual	Yes	Public	Yes	2.7	1	23.4	1	0	4	0	5.7	0	72	3.>=60	1	1	1	0	NorUWt	NotCurrent	No	NotCurrent	No	Yes
1491	Heterosexual	Yes	Uninsured	Yes	3	1	30.2	0	0	5	0	3	0	54	2.40 to 59	1	1	0	1	Obese	Missing	Missing	Missing	Missing	Miss
1492	MSM	Yes	Private	No	2.9	0	32.6	1	0	3	0	2.5	9	42	2.40 to 59	1	0	1	0	Obese	Current	Yes	NotCurrent	No	Yes
1493	MSM	Yes	Private	Yes	3.1	1	25.4	1	0	2	0	0.2	0	55	2.40 to 59	1	0	1	0	Overwt	NotCurrent	No	NotCurrent	Missing	Miss
1494	MSM	Yes	Public	No	2.8	0	30.1	1	0	2	0	2.8	0	35	1.<40	1	1	1	0	Obese	Missing	Missing	Missing	Missing	Miss
1495	MSM	Yes	Private	Yes	3	1	29.3	1	0	2	0	3	0	33	1.<40	1	0	1	0	Overwt	NotCurrent	No	NotCurrent	No	Yes
1496	Heterosexual	Yes	Private	No	2.4	0	23.1	1	0	3	1	6.8	0	48	2.40 to 59	1	1	1	0	NorUWt	NotCurrent	Missing	Missing	No	Yes
1497	MSM	Yes	Uninsured	Yes	2.8	1	29.5	1	0	4	0	2.8	0	27	1.<40	1	0	1	0	Overwt	Current	No	NotCurrent	No	Yes
1498	MSM	Yes	Uninsured	No	3	0	20.3	1	0	3	0	4.6	0	27	1.<40	1	1	1	0	NorUWt	Missing	Missing	Missing	Missing	Miss
1499	MSM	Yes	Uninsured	Yes	3	1	29.3	1	0	4	0	3	0	35	1.<40	1	1	1	0	Overwt	Current	No	NotCurrent	No	Yes
1500	IVDU	Yes	Uninsured	No	2.8	0	19.3	1	0	1	0	2.2	0	34	1.<40	1	0	0	0	NorUWt	Current	No	Current	No	No
1501	MSM	Yes	Uninsured	No	2.2	0	23	1	0	2	0	2.1	0	27	1.<40	1	1	1	0	NorUWt	NotCurrent	No	NotCurrent	No	Yes
1502	MSM	Yes	Private	Yes	2.9	1	21.4	0	0	4	0	2.9	0	39	1.<40	1	1	1	0	NorUWt	NotCurrent	No	NotCurrent	Missing	Yes
1503	IVDU	Yes	Uninsured	No	2.6	0	22.5	1	0	2	0	2.6	0	55	2.40 to 59	1	1	0	0	NorUWt	Current	No	Current	No	Miss
1504	MSM	Yes	Private	Yes	2.3	1	31.4	0	0	2	0	2.4	0	33	1.<40	1	0	1	0	Obese	NotCurrent	Yes	NotCurrent	No	Yes
1505	MSM	Yes	Public	No	2.8	0	24.4	1	0	2	0	2	0	21	1.<40	1	1	1	0	NorUWt	Current	No	NotCurrent	No	Yes
1506	MSM	Yes	Uninsured	Yes	3.1	1	30	1	0	2	0	3	0	37	1.<40	1	1	1	0	Obese	NotCurrent	No	NotCurrent	No	Yes
1507	MSM	Yes	Private	No	2.7	0	24.3	1	0	3	0	3	0	26	1.<40	1	0	1	0	NorUWt	NotCurrent	No	NotCurrent	No	Yes
1508	IVDU	Yes	Private	Yes	2.5	1	30.9	1	0	4	0	2.4	0	60	3.>=60	1	1	1	0	Obese	NotCurrent	No	NotCurrent	No	Yes
1509	Heterosexual	Yes	Public	Yes	2.6	1	26.2	0	0	2	0	2.6	1	54	2.40 to 59	1	1	1	0	Overwt	NotCurrent	No	NotCurrent	No	Yes
1510	MSM	Yes	Public	No	2.9	0	35.8	1	0	3	0	2.8	0	42	2.40 to 59	1	1	1	0	Obese	NotCurrent	No	NotCurrent	No	No
1511		Yes	Uninsured	No	2.4	0	21.1	1	0	3	0	2.4	0	34	1.<40	1	1	1	0	NorUWt	NotCurrent	No	NotCurrent	No	No
1512	Heterosexual	Yes	Uninsured	No	2.5	0	27.7	1	0	2	0	2.6	0	22	1.<40	0	1	1	0	Overwt	Missing	Missing	Missing	Missing	Miss
1513	Heterosexual	Yes	Uninsured	No	2.4	0	20.5	1	0	2	0	2.3	0	22	1.<40	1	1	1	0	NorUWt	NotCurrent	No	NotCurrent	No	Yes
1514	Heterosexual	Yes	Public	Yes	2.7	1	57.2	1	0	3	0	2.7	0	45	2.40 to 59	0	0	1	0	Obese	NotCurrent	No	NotCurrent	No	Yes
1515	Heterosexual	Yes	Public	No	2.7	0	20.9	1	0	6	0	2.7	0	53	2.40 to 59	1	1	1	0	NorUWt	Current	No	NotCurrent	No	No
1516	Heterosexual	No	Uninsured	No	2.2	0	29.4	1	0	4	0		0	47	2.40 to 59	0	0	0	0	Overwt	Current	No	NotCurrent	No	Miss
1517	MSM	No	Uninsured	No	2.5	0	21.5	1	0	4	0	0.6	0	25	1.<40	1	0	1	0	NorUWt	NotCurrent	Yes	NotCurrent	Major/Other	Miss
1518	Heterosexual	No	Private	Yes	2.9	1	28.1	0	0	3	1		0	67	3.>=60	0	1	1	0	Overwt	Current	Yes	Missing	No	Miss
1519	MSM	Yes	Public	Yes	2.8	1	25.5	0	1	3	0	2.6	1	34	1.<40	1	1	1	0	Overwt	NotCurrent	No	NotCurrent	No	Yes
1520	Heterosexual	Yes	Uninsured	Yes	2.8	1	28.7	0	0	3	0	2.8	0	46	2.40 to 59	0	1	1	0	Overwt	NotCurrent	Missing	NotCurrent	No	Yes
1521	MSM	Yes	Uninsured	No	2.3	0	25.5	1	0	3	0	2	0	22	1.<40	1	1	0	0	Overwt	NotCurrent	No	NotCurrent	No	Yes
1522	MSM	Yes	Public	No	2.6	0	23	0	0	3	0	2.7	0	28	1.<40	1	1	1	0	NorUWt	Current	No	NotCurrent	No	No
1523	IVDU	Yes	Public	No	2.3	0	21.3	1	0	3	0	4.1	0	44	2.40 to 59	1	0	1	0	NorUWt	Current	No	NotCurrent	No	Yes
1524	IVDU	Yes	Public	No	1.1	0	22.8	1	0	3	0	1.1	0	40	2.40 to 59	1	1	0	1	NorUWt	Current	Missing	Current	No	Yes
1525	MSM	Yes	Private	No	2.6	0	23.4	0	0	1	0	2.3	0	51	2.40 to 59	1	0	1	0	NorUWt	NotCurrent	No	NotCurrent	No	No
1526	MSM	Yes	Private	No	2.7	0	31.7	1	0	2	0	3.5	0	24	1.<40	1	1	1	0	Obese	Missing	Missing	Missing	Missing	Miss
1527	MSM	Yes	Uninsured	No	2.4	0	27.2	0	0	8	0	2.3	0	38	1.<40	1	1	1	0	Overwt	Missing	Missing	Missing	Missing	Miss
1528	Heterosexual	Yes	Private	Yes	1.5	1	25.7	0	0	6	0	1.5	1	45	2.40 to 59	0	1	1	0	Overwt	Missing	Missing	Missing	Missing	Miss
1529	Heterosexual	Yes	Public	No	2.6	0	17.6	1	0	3	0	2.8	0	45	2.40 to 59	1	1	1	0	NorUWt	NotCurrent	No	Current	Missing	Miss
1530	MSM	Yes	Private	No	2	0	28.5	0	0	1	0	2	0	45	2.40 to 59	1	0	1	0	Overwt	NotCurrent	No	Current	Major/Other	Yes
1531	Heterosexual	Yes	Private	Yes	2.7	1	23.2	1	0	2	0	2.4	0	49	2.40 to 59	1	0	1	0	NorUWt	NotCurrent	No	NotCurrent	No	Yes
1532	IVDU	Yes	Public	No	1.8	0	30.5	1	0	4	0	1.7	0	36	1.<40	0	0	1	0	Obese	Current	No	NotCurrent	Major/Other	No
1533	MSM	Yes	Uninsured	No	2.6	0	20.8	1	0	3	0	2.6	0	52	2.40 to 59	1	1	1	0	NorUWt	Missing	Missing	Missing	Missing	Miss
1534	Heterosexual	Yes	Uninsured	No	2.7	0	33.3	0	0	5	0	2.7	0	43	2.40 to 59	1	1	0	0	Obese	Missing	Missing	Missing	Missing	Miss
1535	MSM	Yes	Private	No	2.4	0	23.7	1	0	3	1	2.4	0	42	2.40 to 59	1	0	1	0	NorUWt	Missing	Missing	Missing	Missing	Miss
1536	MSM	Yes	Uninsured	No	2.4	0	22.8	0	0	4	0	2.4	0	23	1.<40	1	0	1	0	NorUWt	NotCurrent	Yes	NotCurrent	No	No
1537	MSM	Yes	Uninsured	No	2.2	0	21.3	1	0	2	0	2.3	0	32	1.<40	1	0	0	0	NorUWt	Current	No	Current	Major/Other	Miss
1538	MSM	Yes	Uninsured	No	2.6	0	22.4	1	0	4	0	2	9	25	1.<40	1	1			NorUWt	Missing	Missing	Missing	Missing	Miss
1539	MSM	Yes	Public	Yes	2.5	1	19.3	0	1	2	0	2.5	1	53	2.40 to 59	1	0	1	0	NorUWt	NotCurrent	No	NotCurrent	No	Yes
1540	Heterosexual	Yes	Private	No	2.4	0	25.3	0	0	1	0	2.4	9	40	2.40 to 59	1	1			Overwt	Missing	Missing	Missing	Missing	Miss
1541	MSM	Yes	Uninsured	Yes	2.3	1	25.3	0	0	3	0	2.1	0	29	1.<40	1	0	1	0	Overwt	NotCurrent	No	NotCurrent	No	Yes
1542	MSM	Yes	Public	Yes	2.6	1	24.1	0	0	3	0	2.4	0	42	2.40 to 59	1	0	1	0	NorUWt	NotCurrent	No	NotCurrent	No	Yes
1543	Heterosexual	Yes	Private	No	2.7	0	30.6	1	1	2	0	2.7	0	45	2.40 to 59	1	1	0	0	Obese	Missing	Missing	Missing	Missing	Miss
1544	MSM	Yes	Private	No	2.7	0	30.2	1	0	1	0	2.7	0	49	2.40 to 59	1	0	1	0	Obese	Missing	Missing	Missing	Missing	Miss
1545	Heterosexual	Yes	Public	No	2.4	0	29.5	1	0	3	0	2.4	0	46	2.40 to 59	0	0	1	1	Overwt	Missing	Missing	Missing	Missing	Miss
1546	MSM	Yes	Public	No	2.4	0	17.2	1	0	4	0	2.4	9	53	2.40 to 59	1	1	1	0	NorUWt	Missing	Missing	Missing	Missing	Miss
1547	Heterosexual	Yes	Uninsured	Yes	2.4	1	29.6	1	0	1	0	2.5	0	47	2.40 to 59	1	1	1	0	Overwt	Current	No	NotCurrent	No	Yes
1548	MSM	Yes	Uninsured	Yes	1.8	1	24.4	0	0	3	0	1.8	0	27	1.<40	1	1	1	0	NorUWt	NotCurrent	No	NotCurrent	No	Yes
1549	MSM	Yes	Private	No	2.3	0	17.6	1	0	3	0	2.2	0	24	1.<40	1	0	1	0	NorUWt	Missing	Missing	Missing	Missing	Miss
1550	MSM	Yes	Uninsured	No	2.2	0	25.2	1	0	3	0	2.1	0	23	1.<40	1	0	1	0	Overwt	NotCurrent	Yes	NotCurrent	No	Yes
1551		Yes	Public	No	2.3	0	19.2		0	2	0	2.3	0	50	2.40 to 59	1	1	1	0	NorUWt	Missing	Missing	Missing	Missing	Miss
1552	MSM	Yes	Uninsured	No	2.5	0	21.3	1	0	5	0	2.5	0	35	1.<40	1	0	1	1	NorUWt	NotCurrent	Yes	NotCurrent	No	Yes
1553	Heterosexual	Yes	Private	No	2.3	0	28	1	0	2	0	2.3	0	26	1.<40	1	1	1	0	Overwt	NotCurrent	No	NotCurrent	No	Yes
1554	Heterosexual	Yes	Private	No	2.4	0	33.3	1	0	3	0	9.4	0	41	2.40 to 59	0	1	1	0	Obese	NotCurrent	No	NotCurrent	No	Yes
1555	MSM	Yes	Uninsured	No	1.5	0	20.3	1	0	1	0	1.8	0	23	1.<40	1	1	1	0	NorUWt	NotCurrent	No	NotCurrent	No	Yes
1556	IVDU	Yes	Public	No	2.2	0	19.6	1	0	10	0	2.2	0	67	3.>=60	1	1	0	0	NorUWt	Current	No	Current	No	No
1557	MSM	No	Uninsured	No	1.6	0	22.2	1	0	4	0		0	22	1.<40	1	1	0	0	NorUWt	Missing	Missing	Missing	Missing	Miss
1558	MSM	Yes	Uninsured	No	2.3	0	24.6	0	0	2	0	2.4	1	38	1.<40	1	1	0	0	NorUWt	Current	No	NotCurrent	No	No
1559	Heterosexual	Yes	Private	No	2.2	1	24.9	0	0	3	0	2.2	0	30	1.<40	1	1	1	0	NorUWt	Missing	Missing	Missing	Missing	Miss
1560	Heterosexual	Yes	Uninsured	Yes	2.4	1	36.9	1	0	8	0	2.4	0	52	2.40 to 59	0	1	1	0	Obese	Current	Missing	NotCurrent	Major/Other	Yes
1561	MSM	Yes	Private	No	2.2	0	32.1	1	0	4	0	1.9	0	22	1.<40	1	1	1	0	Obese	NotCurrent	No	NotCurrent	Major/Other	No
1562	MSM	Yes	Public	No	2.4	1	33.9	0	1	3	0	2.4	0	56	2.40 to 59	1	1	1	0	Obese	NotCurrent	No	NotCurrent	No	Yes
1563	MSM	Yes	Uninsured	No	2.3	0	17.6	1	0	4	0	3.5	0	28	1.<40	1	1	1	0	NorUWt	Missing	Missing	Missing	Missing	Miss
1564	IVDU	Yes	Uninsured	No	1.1	0	27.3	1	0	4	0	1.2	0	29	1.<40	1	0	1	0	Overwt	Current	No	NotCurrent	Major/Other	No
1565	Heterosexual	Yes	Public	No	2.3	0	17.2	1	0	6	0	2.3	0	33	1.<40	1	1	1	0	NorUWt	Missing	Missing	Missing	Missing	Miss
1566	MSM	Yes	Uninsured	No	1.8	0	22.2	1	0	3	0	1.3	0	21	1.<40	1	1	1	0	NorUWt	Missing	Missing	Missing	Missing	Miss
1567	MSM	Yes	Private	No	2.2	0	19.1	1	0	4	0	2	0	27	1.<40	1	0	1	0	NorUWt	Missing	Missing	Missing	Missing	Miss
1568	MSM	Yes	Public	No	2.4	0	30.2	1	0	4	0	2.4	0	38	1.<40	1	1	1	0	Obese	NotCurrent	No	NotCurrent	No	Yes
1569	Heterosexual	Yes	Uninsured	No	2	0	20.6	0	0	2	0	2	0	45	2.40 to 59	1	1	1	0	NorUWt	Missing	Missing	Missing	Missing	Miss
1570	MSM	Yes	Private	Yes	2.2	1	31.9	1	0	3	0	2.3	0	50	2.40 to 59	1	0	1	0	Obese	NotCurrent	Yes	NotCurrent	No	Yes
1571	IVDU	Yes	Uninsured	No	1.9	0	21.5	1	0	2	0	2.1	0	58	2.40 to 59	1	1	0	0	NorUWt	Current	No	Current	No	Yes
1572	MSM	Yes	Uninsured	Yes	2.1	1	45.2	0	0	4	0	2.3	0	39	1.<40	1	0	1	0	Obese	NotCurrent	No	NotCurrent	No	Yes
1573	MSM	Yes	Private	No	2.2	0	22.1	1	0	3	0	2	0	32	1.<40	1	0	1	0	NorUWt	NotCurrent	Yes	NotCurrent	No	Yes
1574	IVDU	Yes	Public	No	2.2	0	19.2	0	0	2	0	2.3	0	58	2.40 to 59	1	1	1	1	NorUWt	Missing	Missing	Missing	Missing	Miss
1575	MSM	Yes	Uninsured	No	2.2	0	26.6	1	0	5	0	2.2	0	24	1.<40	1	1	1	0	Overwt	Missing	Missing	Missing	Missing	Miss
1576	MSM	Yes	Public	No	2	0	19.8	1	0	4	0	2	0	46	2.40 to 59	1	0	1	0	NorUWt	Missing	Missing	Missing	Missing	Miss
1577	Heterosexual	No	Public	No	1.5	0	39.1	1	0	2	0		0	42	2.40 to 59	0	0	0	0	Obese	Missing	Missing	Missing	Missing	Miss
1578	MSM	Yes	Uninsured	No	2	0	27.6	1	0	3	0	2.1	0	33	1.<40	1	0	1	0	Overwt	Current	No	NotCurrent	No	Yes
1579	MSM	Yes	Uninsured	No	2	0	21.8	1	0	2	0	2.1	0	31	1.<40	1	1	1	0	NorUWt	Missing	Missing	Missing	Missing	Miss
1580	MSM	Yes	Uninsured	Yes	2.2	1	28.6		0	3	0	2.2	0	45	2.40 to 59	1	1	1	0	Overwt	Current	No	Current	No	Yes
1581	Heterosexual	Yes	Public	No	2.2	0	30.9	1	0	4	0	2.2	0	48	2.40 to 59	0	0	1	0	Obese	Current	No	NotCurrent	Major/Other	No
1582	MSM	Yes	Uninsured	Yes	2.2	1	30.1	1	0	4	0	3.5	0	54	2.40 to 59	1	1	1	0	Obese	NotCurrent	No	NotCurrent	No	Yes
1583	Heterosexual	Yes	Uninsured	No	2.1	0	22.5	1	0	2	0	2	0	49	2.40 to 59	0	1	1	0	NorUWt	Missing	Yes	Current	No	Yes
1584	Heterosexual	Yes	Public	No	2	0	27.4	0	0	3	0	2	0	52	2.40 to 59	1	0	1	0	Overwt	NotCurrent	No	NotCurrent	No	Yes
1585	Heterosexual	Yes	Uninsured	No	2	0	27.9	1	0	2	0	2	0	40	2.40 to 59	1	1	1	0	Overwt	Missing	Missing	Missing	Missing	Miss
1586	IVDU	Yes	Uninsured	Yes	2	1	31	1	0	2	0	4.3	0	40	2.40 to 59	1	0	1		Obese	NotCurrent	No	NotCurrent	No	Yes
1587	IVDU	Yes	Uninsured	Yes	1.2	1	29.7	1	0	5	0	1.2	0	47	2.40 to 59	1	0	1	1	Overwt	Missing	Missing	Missing	Missing	Miss
1588	Heterosexual	Yes	Private	Yes	1.9	1	34.6	0	0	3	0	1.9	0	49	2.40 to 59	1	1	1	0	Obese	Missing	Missing	Missing	Missing	Miss
1589	MSM	Yes	Uninsured	No	1.6	0	25.2	1	0	1	0	1.8	0	49	2.40 to 59	1	1	1	0	Overwt	Missing	Missing	Missing	Missing	Miss
1590	MSM	Yes	Uninsured	No	2	0	33.4	0	0	3	0	1.6	0	29	1.<40	1	1	1	0	Obese	Missing	Missing	Missing	Missing	Miss
1591	MSM	Yes	Public	No	1.7	0	19.9	1	0	3	0	1.7	0	50	2.40 to 59	1	1	1	0	NorUWt	Current	No	NotCurrent	Major/Other	No
1592	MSM	Yes	Uninsured	No	2.2	0	31.2	1	0	3	0	2.1	0	31	1.<40	1	1	1	0	Obese	NotCurrent	No	NotCurrent	No	Yes
1593	MSM	Yes	Uninsured	Yes	1.9	1	31.2	1	0	3	0	6	0	50	2.40 to 59	1	0	1	0	Obese	Missing	Missing	Missing	Missing	Miss
1594	IVDU	Yes	Uninsured	No	2	0	22.6	0	0	2	0	2	0	40	2.40 to 59	1	0	1	0	NorUWt	NotCurrent	No	NotCurrent	No	Yes
1595	MSM	Yes	Uninsured	No	2.1	0	27.2	1	0	3	0	1.8	0	23	1.<40	1	0	0	0	Overwt	Current	No	NotCurrent	No	Yes
1596	Heterosexual	Yes	Public	Yes	1.7	1	27.1	0	0	4	0	4.7	0	45	2.40 to 59	1	1	1	0	Overwt	Current	Yes	Current	No	Yes
1597	IVDU	Yes	Uninsured	No	1.9	0	18.6	0	0	4	0	1.9	0	22	1.<40	1	0	1	0	NorUWt	Missing	Missing	Missing	No	Miss
1598	MSM	Yes	Uninsured	No	2	0	31.1	1	0	2	0	1.4	0	29	1.<40	1	1	1	0	Obese	NotCurrent	No	NotCurrent	No	Yes
1599	MSM	Yes	Private	No	1.2	0	21.7	1	0	3	0	1.2	0	26	1.<40	1	1	1	0	NorUWt	NotCurrent	No	NotCurrent	No	No
1600	Heterosexual	Yes	Private	Yes	1.6	1	27.3	1	0	4	0	12.4	0	52	2.40 to 59	1	1	0	0	Overwt	Current	No	NotCurrent	No	Yes
1601		Yes	Public	No	2.1	0	26.1	1	0	4	0	7.7	0	57	2.40 to 59	1	0	1	0	Overwt	NotCurrent	No	Current	Major/Other	Yes
1602	Heterosexual	Yes	Private	No	2	0	24.6	1	0	3	0	1.9	0	29	1.<40	0	1	1	0	NorUWt	NotCurrent	No	NotCurrent	No	Yes
1603	MSM	Yes	Uninsured	No	2	0	19.6	1	0	3	0	1.8	0	33	1.<40	1	1	1	0	NorUWt	Missing	Missing	Missing	Missing	Miss
1604	MSM	Yes	Private	No	1.8	0	32.9	1	0	2	0	1.6	0	50	2.40 to 59	1	0	1	0	Obese	Missing	Missing	Missing	Missing	Miss
1605	MSM	Yes	Uninsured	No	1.4	0	34.4	0	0	2	0	1	0	23	1.<40	1	1	1	0	Obese	NotCurrent	No	NotCurrent	No	No
1606	Heterosexual	Yes	Public	Yes	1.8	1	18.9	0	0	3	0	1.8	0	58	2.40 to 59	0	1	1	0	NorUWt	NotCurrent	Missing	NotCurrent	Major/Other	Yes
1607	Heterosexual	Yes	Uninsured	No	1.6	0	24.4	1	0	5	0	1.5	0	46	2.40 to 59	1	1	1	0	NorUWt	NotCurrent	Yes	Current	Major/Other	Yes
1608	Heterosexual	Yes	Public	No	1.9	0	23.6	0	1	2	0	2.3	1	54	2.40 to 59	0	0	1	0	NorUWt	Missing	Missing	Missing	Missing	Miss
1609	IVDU	Yes	Uninsured	No	1.8	0	27.2	1	0	3	0	4.8	0	55	2.40 to 59	1	1	1	0	Overwt	Missing	No	NotCurrent	No	No
1610	Heterosexual	Yes	Private	No	1.3	0	29.6	1	0	6	0	1.2	0	35	1.<40	0	1	1	0	Overwt	NotCurrent	No	NotCurrent	No	Yes
1611	Heterosexual	Yes	Public	No	1.5	0	22.1	1	0	3	0	1.6	0	54	2.40 to 59	1	0	1	1	NorUWt	Missing	Missing	Missing	Missing	Miss
1612	MSM	Yes	Uninsured	No	1.2	0	26.5	1	0	3	0	0.8	0	24	1.<40	1	1	1	0	Overwt	Missing	Missing	Missing	Missing	Miss
1613	MSM	No	Uninsured	No	1.7	0	20.9	0	0	3	0		0	24	1.<40	1	1	0	0	NorUWt	Current	Yes	NotCurrent	Major/Other	Miss
1614	MSM	No	Uninsured	Yes	1.7	1	31.8	0	0	1	0		0	59	2.40 to 59	1	1	1	0	Obese	Missing	Missing	Missing	Missing	Miss
1615	Heterosexual	Yes	Uninsured	Yes	1.8	1	22	1	0	3	0	1.7	0	50	2.40 to 59	1	0	1	0	NorUWt	Missing	Missing	Missing	Missing	Miss
1616	Heterosexual	Yes	Private	No	1.7	0	24.6	1	0	3	0	1.7	0	48	2.40 to 59	0	0	1	0	NorUWt	NotCurrent	Yes	NotCurrent	No	Yes
1617	MSM	Yes	Private	No	1.7	0	27.3	1	0	3	0	1.7	0	51	2.40 to 59	1	0	1	1	Overwt	NotCurrent	Yes	NotCurrent	No	Yes
1618	IVDU	Yes	Uninsured	No	1.7	0	29.5	0	0	4	0	1.7	0	35	1.<40	1	1	0	1	Overwt	Current	Yes	Current	No	Miss
1619	Heterosexual	Yes	Private	No	1.6	0	36.9	1	0	4	0	1.8	0	36	1.<40	1	1	1	0	Obese	NotCurrent	No	NotCurrent	No	Yes
1620	MSM	Yes	Private	No	1.8	0	26.4	0	0	3	0	1.8	0	57	2.40 to 59	1	0	1	0	Overwt	NotCurrent	No	NotCurrent	No	Yes
1621	IVDU	Yes	Private	No	1.7	0	28.9	0	0	4	0	1.7	0	43	2.40 to 59	1	0	1	0	Overwt	NotCurrent	No	NotCurrent	No	No
1622	MSM	Yes	Private	No	1.4	0	23.3	0	0	2	0	1.4	0	24	1.<40	1	0	1	0	NorUWt	Missing	Missing	Missing	Missing	Miss
1623	Heterosexual	Yes	Uninsured	No	1.6	0	20.7	1	0	2	0	1.7	0	33	1.<40	0	0	0	0	NorUWt	Current	No	NotCurrent	No	Miss
1624	Heterosexual	Yes	Public	No	1.5	0	32.3	1	0	3	0	1.5	0	51	2.40 to 59	0	1	1	0	Obese	Current	No	NotCurrent	No	No
1625	MSM	Yes	Uninsured	No	1.7	0	26.7	0	0	3	0	1.6	0	30	1.<40	1	1	1	0	Overwt	Missing	Missing	Missing	Missing	Miss
1626	MSM	Yes	Private	No	1.7	0	29.9	1	0	3	0	1.8	0	52	2.40 to 59	1	0	1	0	Overwt	Missing	Missing	Missing	Missing	Miss
1627	IVDU	Yes	Private	No	1.6	0	28	1	0	4	0	1.6	0	45	2.40 to 59	1	0			Overwt	Current	No	NotCurrent	No	Yes
1628	Heterosexual	Yes	Private	No	1.7	0	25.9	0	0	3	0	1.7	0	52	2.40 to 59	0	0	1	0	Overwt	Missing	Missing	Missing	Missing	Miss
1629	MSM	Yes	Uninsured	No	1.5	0	34.8	0	0	3	0	1.6	0	54	2.40 to 59	1	0	1	0	Obese	NotCurrent	No	NotCurrent	No	Yes
1630	MSM	Yes	Uninsured	No	1.6	0	18.8	1	0	6	0	1.6	0	31	1.<40	1	1	0	1	NorUWt	Missing	Missing	Missing	Missing	Miss
1631	MSM	Yes	Private	No	1.3	0	23.7	1	0	3	0	1.2	0	25	1.<40	1	0	1	0	NorUWt	Current	Yes	NotCurrent	No	Yes
1632	Heterosexual	Yes	Uninsured	No	1.4	0	25.5	1	0	2	0	1.3	0	53	2.40 to 59	0	1	0	0	Overwt	NotCurrent	No	NotCurrent	No	Yes
1633		Yes	Public	Yes	1.6	1	29.8	0	0	3	0	6.9	0	56	2.40 to 59	1	1	0	0	Overwt	Current	Yes	NotCurrent	No	Miss
1634	MSM	Yes	Uninsured	No	1.6	0	26.4	1	0	3	0	1.7	0	45	2.40 to 59	1	0	1	0	Overwt	NotCurrent	No	NotCurrent	No	Yes
1635	IVDU	No	Uninsured	Yes	1.6	1	32.9	0	1	4	0	0	0	55	2.40 to 59	1	1	0	0	Obese	NotCurrent	No	NotCurrent	No	Miss
1636	IVDU	Yes	Uninsured	No	1.3	0	23.2	1	0	4	0	0.9	0	22	1.<40	1	0	1	0	NorUWt	Current	Yes	NotCurrent	No	No
1637	MSM	Yes	Public	No	1.6	0	26.1	1	0	2	0	1.6	0	47	2.40 to 59	1	1	0	0	Overwt	Missing	Missing	Missing	Missing	Miss
1638	Heterosexual	Yes	Private	No	1.6	0	37.4	1	0	3	0	1.5	0	43	2.40 to 59	1	1	1	0	Obese	Missing	Missing	Missing	Missing	Miss
1639	Heterosexual	Yes	Public	Yes	1.5	0	30.7		0	2	1	15.9	0	44	2.40 to 59	0	1	1	0	Obese	Missing	Missing	Missing	Missing	Miss
1640	MSM	Yes	Uninsured	Yes	1.5	0	21.7	1	0	3	0	1.5	0	33	1.<40	1	0	1	0	NorUWt	Current	No	Current	No	Yes
1641	MSM	Yes	Uninsured	No	1.2	0	18.3	1	0	3	0	1.5	0	22	1.<40	1	0	1	0	NorUWt	Current	Yes	NotCurrent	No	Yes
1642	MSM	Yes	Uninsured	No	1.6	0	25.1	1	0	6	0	1.5	0	26	1.<40	1	1	1	0	Overwt	NotCurrent	Yes	Current	No	No
1643	Heterosexual	No	Private	No	1.4	0	19.9	1	0	2	0		0	41	2.40 to 59	0	1	0	0	NorUWt	Missing	Missing	Missing	Missing	Miss
1644	MSM	Yes	Private	No	1.2	0	34.8	1	0	3	0	1.2	0	26	1.<40	1	0	1	0	Obese	Current	No	NotCurrent	No	Yes
1645	MSM	Yes	Uninsured	No	1	1	24.1	0	0	4	0	1.3	0	41	2.40 to 59	1	1	1	0	NorUWt	NotCurrent	No	NotCurrent	No	Yes
1646	MSM	Yes	Uninsured	No	1.4	0	23.7	0	0	3	0	1.4	0	51	2.40 to 59	1	0	1	0	NorUWt	Missing	Missing	Missing	Missing	Miss
1647		Yes	Uninsured	Yes	1.5	1	27.5	1	0	3	1	1.5	1	60	3.>=60	1	1	1	0	Overwt	Current	No	Current	Missing	Yes
1648	IVDU	Yes	Uninsured	No	1.3	0	23.4	1	0	8	0	0.4	0	33	1.<40	1	0	0	0	NorUWt	Current	Missing	NotCurrent	No	Miss
1649	MSM	Yes	Uninsured	Yes	1.2	1	36.2	1	1	3	0	8.8	0	41	2.40 to 59	1	1	1	0	Obese	Missing	Missing	Missing	Missing	Miss
1650	MSM	Yes	Public	Yes	1.2	1	37.8	1	0	2	0	1.4	0	48	2.40 to 59	1	1	1	0	Obese	NotCurrent	No	NotCurrent	No	Yes
1651	MSM	No	Private	No	1	0	24.4	1	0	2	0		0	44	2.40 to 59	1	0	1	0	NorUWt	NotCurrent	No	NotCurrent	Major/Other	Miss
1652		Yes	Private	No	1.2	0	25.1	1	0	2	0	2.7	0	35	1.<40	1	1	1	0	Overwt	Current	Yes	NotCurrent	Major/Other	No
1653	MSM	Yes	Private	Yes	1.1	1	26.9	1	0	4	1	0.9	0	57	2.40 to 59	1	0	1	0	Overwt	NotCurrent	No	NotCurrent	No	Yes
1654	MSM	Yes	Uninsured	No	1.1	0	19.2	0	0	3	0	1.1	0	37	1.<40	1	1	1	0	NorUWt	Missing	Missing	Missing	Missing	Miss
1655	MSM	Yes	Uninsured	No	1.2	0	22.5	0	0	4	0	1.4	0	27	1.<40	1	1	1	0	NorUWt	NotCurrent	Yes	NotCurrent	Major/Other	No
1656	MSM	Yes	Uninsured	Yes	1.2	1	25.9	1	0	4	0	1.2	0	44	2.40 to 59	1	0	1	0	Overwt	Missing	Missing	Missing	Missing	Miss
1657	Heterosexual	No	Uninsured	Yes	1.1	1	30	0	0	8	0	1.3	0	66	3.>=60	0	1	1	0	Obese	Missing	Missing	Missing	Missing	Miss
1658	MSM	Yes	Uninsured	No	1	0	28.8	0	0	6	0	0.9	0	28	1.<40	1	0	1	0	Overwt	Missing	Missing	Missing	Missing	Miss
1659	MSM	Yes	Private	No	1.1	0	31	0	0	4	0	1.2	0	52	2.40 to 59	1	0	1	0	Obese	Current	Yes	NotCurrent	No	Yes
1660	IVDU	Yes	Public	No	1.1	1	25.8	0	0	2	0	1	0	63	3.>=60	1	1	1	0	Overwt	Missing	Missing	Missing	Missing	Miss
1661	MSM	Yes	Public	No	1.1	0	15.7	1	0	4	0	1.1	0	31	1.<40	1	1	1	0	NorUWt	Missing	Missing	Missing	Missing	Miss
1662	IVDU	Yes	Public	No	1.1	0	35.6	0	0	4	0	1.1	1	55	2.40 to 59	0	1	1	1	Obese	Missing	Missing	Missing	Missing	Miss
1663	MSM	Yes	Private	No	1	0	22.1	1	0	2	0	1	0	25	1.<40	1	1	1	0	NorUWt	Missing	Missing	Missing	Missing	Miss
1664	Hemophiliac/blood transfusion in 1989	Yes	Public	No	3.5	0	22.2	1	0	3	0	8.5	0	32	1.<40	1	1	1	0	NorUWt	NotCurrent	No	NotCurrent	No	Yes
