# Supplementary material for: Racial disparities in the prevalence and control of hypertension among a cohort of HIV-infected patients in the southeastern United States
Source: PLoS One. 2018 Mar 29;13(3):e0194940. doi: 10.1371/journal.pone.0194940 (PMC5875791; doi:10.1371/journal.pone.0194940)
Supplement: S2 Dataset — (XLSX) [file pone.0194940.s002.xlsx]

## Sheet: Table3
IDNew	HTControl	FreqGTOnce	Riskfactors	ActiveART	Insurance_type	CareDurYrs	BMIfinal	Diabetes	Yr1VisitFreq	CVD	MedDurYrs	CKDNew	Age	Agecat	ClassSum	Male	Black	VLLT200	CD4LT200	BMIcat	Tobacco2	AlcoholAbuse	Substance2	Depression	Adherence	HTmeddur_yrs	Class
2	1	0	IVDU	Yes	Public	9.7	23.4	0	3	1	10.9	0	43	2.40 to 59	1	1	0	1	0	NorUWt	NotCurrent	No	NotCurrent	No	Yes	3.25539	1.One
3	1	0	Heterosexual	Yes	Private	14.5	21.5	0	2	0	12.1	0	64	3.>=60	2	0	1	1	0	NorUWt	NotCurrent	No	NotCurrent	No	Yes	12.2221	2.Two
6	1	0	Heterosexual	Yes	Public	3.5	23.9	0	5	1	3.4	0	60	3.>=60	2	0	1	1	0	NorUWt	Current	No	Current	Missing	Miss	3.52645	2.Two
7	0	0	Heterosexual	Yes	Public	7.2	26.5	0	3	0	9.2	0	55	2.40 to 59	2	0	1	1	0	Overwt	Current	No	NotCurrent	No	No	9.24324	2.Two
8	1	0	IVDU	Yes	Private	14.2	23	0	3	1	23.5	0	54	2.40 to 59	2	1	0	1	0	NorUWt	Current	No	NotCurrent	No	Yes	5.44026	2.Two
10	1	1	Heterosexual	Yes	Public	10.4	29	0	4	0	10.6	0	54	2.40 to 59	4	0	1	1	0	Overwt	Current	No	NotCurrent	No	Yes	10.3685	3.>=3
11	0	0	MSM	Yes	Private	4.6	23.6	1	4	0	4.6	0	56	2.40 to 59	2	1	0	1	0	NorUWt	Missing	Missing	Missing	Missing	Miss	4.56138	2.Two
14	1	1	MSM	Yes	Public	6.6	18.4	0	1	0	6.5	0	55	2.40 to 59	1	1	1	0	1	NorUWt	Missing	Missing	Missing	Missing	Miss	5.92213	1.One
15	0	1	Heterosexual	Yes	Private	5.6	30.5	0	3	0	4.6	0	56	2.40 to 59	4	1	1	1	0	Obese	NotCurrent	Yes	NotCurrent	No	Yes	5.55251	3.>=3
19	0	1	Heterosexual	Yes	Public	12.2	16.8	1	3	0	12	1	71	3.>=60	3	0	1	1	0	NorUWt	Missing	Missing	Missing	Missing	Miss	9.32811	3.>=3
23	1	1	Heterosexual	Yes	Private	10.1	19.8	0	3	0	9.2	1	54	2.40 to 59	3	0	0	1	0	NorUWt	NotCurrent	No	Missing	No	Miss	3.37312	3.>=3
26	1	1	MSM	Yes	Public	2.1	19.6	0	8	1	2.1	1	66	3.>=60	3	1	0	1	0	NorUWt	NotCurrent	No	NotCurrent	No	Miss	2.05071	3.>=3
27	0	1	Heterosexual	Yes	Public	7.8	31.1	1	2	1	7.6	1	55	2.40 to 59	3	0	1	1	0	Obese	Current	No	NotCurrent	No	Yes	7.68536	3.>=3
28	1	1	Heterosexual	Yes	Public	14.7	32.7	1	2	1	6.9	0	57	2.40 to 59	1	0	1	1	0	Obese	Current	No	Current	No	No	10.1002	1.One
30	0	0	IVDU	Yes	Uninsured	5.1	25.5	0	4	1	5.1	0	57	2.40 to 59	1	1	1	1	0	Overwt	Missing	Missing	Missing	Missing	Miss	5.05147	1.One
32	1	1	Heterosexual	Yes	Public	9.3	40.4	0	4	0	7.6	1	52	2.40 to 59	7	0	1	1	0	Obese	NotCurrent	No	NotCurrent	No	Yes	9.25693	3.>=3
33	1	1	Heterosexual	Yes	Public	3.5	45.6	0	3	0	3.4	0	51	2.40 to 59	3	0	1	1	0	Obese	Missing	Missing	Missing	Missing	Miss	8.5834	3.>=3
34	0	1	Heterosexual	Yes	Public	3.4	31.2	0	4	0	3.4	0	52	2.40 to 59	2	0	1	1	0	Obese	NotCurrent	No	NotCurrent	Major/Other	Yes	3.37039	2.Two
36	1	0	MSM	Yes	Public	14.4	26.4	0	3	1	18.1	0	56	2.40 to 59	1	1	0	1	0	Overwt	Missing	No	Missing	No	Yes	0.900778	1.One
38	0	1	Heterosexual	Yes	Private	13.6	35.1	0	5	0	12.1	0	52	2.40 to 59	1	0	1	1	0	Obese	NotCurrent	No	NotCurrent	No	No	2.25331	1.One
39	0	0	Heterosexual	Yes	Private	14	33.5	0	4	0	14.9	1	62	3.>=60	1	0	1	1	0	Obese	NotCurrent	No	NotCurrent	No	Yes	8.29592	1.One
40	0	1	Heterosexual	Yes	Private	2	55.9	0	3	0	1.8	0	47	2.40 to 59	4	0	1	1	0	Obese	NotCurrent	Yes	NotCurrent	No	Yes	1.97131	3.>=3
42	1	0	MSM	Yes	Private	9.9	26.8	0	3	0	9.9	0	44	2.40 to 59	1	1	1	1	0	Overwt	NotCurrent	No	NotCurrent	No	Miss	0.0958274	1.One
43	0	0	Heterosexual	Yes	Public	12.2	22.9	0	4	0	12.1	0	49	2.40 to 59	1	1	1	1	0	NorUWt	Current	Yes	NotCurrent	No	Miss	1.14993	1.One
45	0	1	IVDU	Yes	Public	14.3	30.7	1	2	0	13.5	1	60	3.>=60	3	1	1	0	0	Obese	Missing	No	Missing	No	Miss	9.58	3.>=3
46	1	1	MSM	Yes	Public	9.8	22.2	0	2	1	9.5	0	69	3.>=60	2	1	0	1	0	NorUWt	NotCurrent	Yes	NotCurrent	No	Yes	16.8109	2.Two
47	0	0	Heterosexual	Yes	Private	4.5	20.3	0	3	0	4.7	1	70	3.>=60	1	0	1	1	0	NorUWt	Current	No	NotCurrent	Major/Other	Yes	3.46074	1.One
50	0	1	IVDU	Yes	Public	1.8	14.7	0	3	0	1.8	0	64	3.>=60	2	0	0	1	1	NorUWt	Missing	Missing	Missing	Missing	Miss	1.76322	2.Two
51	1	1	Heterosexual	Yes	Uninsured	14.7	51.5	1	4	0	13.2	0	54	2.40 to 59	4	0	1	1	0	Obese	NotCurrent	No	NotCurrent	Major/Other	Yes	8.77231	3.>=3
53	0	0	Heterosexual	Yes	Public	5.8	40.3	1	4	0	9.7	0	41	2.40 to 59	2	0	1	1	0	Obese	Current	No	NotCurrent	Major/Other	Yes	5.85642	2.Two
55	1	0	Heterosexual	Yes	Public	4.8	22.5	0	3	0	4.8	0	45	2.40 to 59	1	0	1	1	0	NorUWt	Missing	Missing	Missing	Missing	Miss	2.29986	1.One
56	0	1	Heterosexual	Yes	Private	7.4	27.2	0	1	0	7	0	69	3.>=60	3	1	1	1	0	Overwt	NotCurrent	No	NotCurrent	No	Yes	6.47793	3.>=3
58	1	0	MSM	Yes	Private	14.1	27	0	3	0	15.9	0	42	2.40 to 59	2	1	0	1	0	Overwt	NotCurrent	No	NotCurrent	No	Yes	10.4753	2.Two
60	1	0	MSM	No	Uninsured	5.2	38.2	0	3	1		0	58	2.40 to 59	2	1	1	1	0	Obese	Missing	No	Missing	No	Miss	1.30325	2.Two
62	1	1	MSM	Yes	Private	2.2	33.2	1	5	1	2.2	1	58	2.40 to 59	2	1	0	1	0	Obese	Current	No	NotCurrent	No	Yes	2.20403	2.Two
64	1	0	Heterosexual	Yes	Private	3.1	25.7	0	3	0	4.1	0	44	2.40 to 59	3	1	1	1	0	Overwt	Current	Missing	NotCurrent	No	Yes	4.07677	3.>=3
68	0	0	Heterosexual	Yes	Private	2	38.2	0	3	0	9.5	0	64	3.>=60	2	0	1	1	0	Obese	NotCurrent	No	NotCurrent	No	Yes	1.99321	2.Two
69	1	1	Heterosexual	Yes	Public	14	24.1	0	3	1	15.8	0	63	3.>=60	4	1	1	1	0	NorUWt	NotCurrent	No	NotCurrent	No	Yes	14.73	3.>=3
71	0	0	MSM	Yes	Public	2.6	34.3	0	5	0	8.6	0	70	3.>=60	3	1	1	1	0	Obese	NotCurrent	No	NotCurrent	No	Yes	8.59709	3.>=3
73	0	1	MSM	Yes	Public	14.5	25.9	1	4	0	23	1	62	3.>=60	5	1	0	1	0	Overwt	NotCurrent	No	NotCurrent	No	Yes	8.81065	3.>=3
74	1	1	MSM	Yes	Public	14.4	24.9	0	3	0	16.5	0	58	2.40 to 59	3	1	0	1	0	NorUWt	NotCurrent	No	NotCurrent	No	Yes	13.4487	3.>=3
75	1	0	Heterosexual	Yes	Private	4.6	24.6	1	4	0	0.9	0	56	2.40 to 59	3	0	1	1	0	NorUWt	Current	No	NotCurrent	Major/Other	Yes	4.63805	3.>=3
76	1	1	MSM	Yes	Private	14.4	33.4	0	3	0	24.9	0	51	2.40 to 59	1	1	0	1	0	Obese	Current	No	NotCurrent	Major/Other	No	3.40324	1.One
77	1	0	MSM	Yes	Public	2.4	25.7	0	2	0	2.4	0	53	2.40 to 59	1	1	0	1	0	Overwt	NotCurrent	No	NotCurrent	No	Yes	2.29986	1.One
79	1	1	Heterosexual	Yes	Public	10	20.3	0	2	0	9.8	0	71	3.>=60	3	0	1	1	0	NorUWt	Missing	Missing	Missing	Missing	Miss	16.7096	3.>=3
80	1	1	MSM	Yes	Public	6.5	24.3	0	3	0	7.4	0	57	2.40 to 59	3	1	0	1	0	NorUWt	NotCurrent	No	NotCurrent	No	No	6.53543	3.>=3
81	0	1	Heterosexual	Yes	Private	4.5	25.8	0	3	0	3.5	1	58	2.40 to 59	2	0	1	1	0	Overwt	Missing	Missing	Missing	Missing	Miss	4.52305	2.Two
83	0	1	Heterosexual	Yes	Private	12	32.7	0	4	0	1.8	0	58	2.40 to 59	5	1	1	1	0	Obese	Current	No	NotCurrent	No	Yes	11.2364	3.>=3
84	1	0	IVDU	Yes	Private	14.6	28.6	0	2	0	14.4	0	62	3.>=60	2	1	1	1	0	Overwt	NotCurrent	Missing	Missing	No	Yes	8.24116	2.Two
86	1	1	MSM	Yes	Public	10.2	17	0	5	1	8.5	0	55	2.40 to 59	1	1	0	1	0	NorUWt	Current	No	NotCurrent	No	Yes	8.25758	1.One
87	0	1	IVDU	Yes	Public	13.6	31.9	1	3	0	13.6	1	54	2.40 to 59	2	1	0	1	0	Obese	Current	No	NotCurrent	No	No	9.30347	2.Two
88	0	0	Heterosexual	Yes	Public	8.3	29.1	0	3	0	8.2	0	54	2.40 to 59	2	0	1	1	0	Overwt	Current	No	NotCurrent	No	Yes	6.50531	2.Two
89	0	1	IVDU	Yes	Uninsured	6.1	19.5	0	3	0	5.3	0	53	2.40 to 59	2	1	1	1	0	NorUWt	NotCurrent	No	NotCurrent	No	Yes	6.11105	2.Two
91	1	0	MSM	Yes	Private	6.8	30.5	0	2	0	6.7	0	52	2.40 to 59	2	1	0	1	0	Obese	NotCurrent	No	NotCurrent	No	Yes	3.96725	2.Two
95	0	0	MSM	Yes	Private	6.1	23.3	0	3	0	6.1	0	49	2.40 to 59	2	1	0	1	0	NorUWt	Current	Yes	NotCurrent	No	Yes	5.05969	2.Two
96	1	0	Heterosexual	Yes	Public	9.5	24.3	0	3	0	8.3	0	58	2.40 to 59	2	1	1	0	0	NorUWt	Missing	Missing	Missing	Missing	Miss	6.17128	2.Two
97	1	0	Heterosexual	Yes	Private	14	19.9	0	2	0	16.6	0	58	2.40 to 59	1	0	1	1	0	NorUWt	NotCurrent	No	NotCurrent	No	Yes	6.76815	1.One
98	0	0	MSM	Yes	Uninsured	14	31.4	0	3	1	16.2	0	58	2.40 to 59	1	1	1	1	1	Obese	Current	No	NotCurrent	No	No	7.34859	1.One
99	0	0	Heterosexual	Yes	Uninsured	4.3	30.1	0	3	0	11.8	0	47	2.40 to 59	3	0	1	1	0	Obese	NotCurrent	No	NotCurrent	No	Yes	11.784	3.>=3
100	1	0	MSM	Yes	Public	14.2	23.4	1	2	0	15.9	0	54	2.40 to 59	1	1	0	1	0	NorUWt	NotCurrent	Missing	NotCurrent	Major/Other	Yes	1.7468	1.One
102	1	0	MSM	Yes	Private	11.5	39.3	0	3	0	8.4	0	49	2.40 to 59	2	1	1	1	0	Obese	NotCurrent	No	NotCurrent	No	Yes	2.64484	2.Two
104	1	0	MSM	Yes	Private	14.6	28.5	0	3	0	19.4	0	55	2.40 to 59	2	1	0	0	0	Overwt	NotCurrent	No	NotCurrent	No	Yes	4.79137	2.Two
105	1	1	Heterosexual	Yes	Private	9.6	31.5	0	4	0	6.8	0	61	3.>=60	3	0	1	1	0	Obese	NotCurrent	No	Missing	No	Yes	9.0023	3.>=3
107	0	0	MSM	Yes	Public	4.2	25.2	0	4	0	4.2	0	48	2.40 to 59	3	1	1	1	0	Overwt	Current	No	NotCurrent	No	Yes	3.92619	3.>=3
110	0	1	Heterosexual	Yes	Private	14.2	47.3	1	2	0	16.1	0	57	2.40 to 59	5	1	1	1	0	Obese	NotCurrent	No	NotCurrent	No	Yes	10.3959	3.>=3
114	1	1	Heterosexual	Yes	Uninsured	10.8	31.2	0	3	0	15.3	0	47	2.40 to 59	4	0	1	1	0	Obese	NotCurrent	Yes	NotCurrent	No	Miss	10.081	3.>=3
116	0	0	MSM	Yes	Private	1.8	33.4	1	3	0	1.8	0	47	2.40 to 59	1	1	0	1	0	Obese	Missing	Missing	Missing	Missing	Miss	1.76322	1.One
117	0	0	Heterosexual	Yes	Private	14.4	24.9	0	2	0	16.6	0	53	2.40 to 59	2	1	1	1	0	NorUWt	Missing	Missing	Missing	Missing	Miss	1.80156	2.Two
119	0	0	Heterosexual	Yes	Private	12	58.5	0	3	0	8.3	0	46	2.40 to 59	4	0	1	1	0	Obese	NotCurrent	No	NotCurrent	No	Yes	7.85237	3.>=3
121	1	0	MSM	Yes	Private	12	26.9	0	4	0	12.3	0	56	2.40 to 59	2	1	1	1	0	Overwt	Missing	Missing	Missing	Missing	Miss	8.30413	2.Two
123	1	0	Heterosexual	Yes	Private	6.4	26.5	0	4	0	6.4	0	50	2.40 to 59	3	0	1	1	0	Overwt	NotCurrent	No	NotCurrent	No	Yes	6.56281	3.>=3
124	1	0	Heterosexual	Yes	Private	14.4	45.3	0	4	0	12.9	0	51	2.40 to 59	2	0	1	1	0	Obese	NotCurrent	No	NotCurrent	No	No	1.01577	2.Two
125	1	0		Yes	Uninsured	1.3	28	0	3	0	1.3	0	52	2.40 to 59	2	1	0	1	0	Overwt	Missing	No	Missing	No	Yes	1.31147	2.Two
126	1	0	IVDU	Yes	Public	14.6	23.5	0	3	0	21.8	0	48	2.40 to 59	1	1	0	1	0	NorUWt	Current	No	NotCurrent	No	Yes	1.80156	1.One
128	0	0	MSM	Yes	Private	1.4	28.6	0	2	0	1.4	0	31	1.<40	1	1	1	1	0	Overwt	NotCurrent	No	NotCurrent	No	Yes	0.498302	1.One
130	1	1	Heterosexual	Yes	Private	4.6	26.6	0	2	0	14.6	0	57	2.40 to 59	2	0	1	1	0	Overwt	NotCurrent	No	NotCurrent	No	Yes	5.67846	2.Two
131	1	0	MSM	Yes	Public	12.4	25.3	0	2	0	11.7	1	51	2.40 to 59	3	1	0	1	0	Overwt	NotCurrent	No	NotCurrent	No	Miss	4.63805	3.>=3
135	1	0	IVDU	Yes	Public	3.5	41.3	0	6	1	3.5	1	57	2.40 to 59	2	0	1	1	0	Obese	Current	No	NotCurrent	Major/Other	No	3.46621	2.Two
136	0	0	Heterosexual	Yes	Uninsured	11.8	26.3	0	4	0	11.6	0	35	1.<40	1	1	0	1	0	Overwt	NotCurrent	No	NotCurrent	Major/Other	Yes	1.51134	1.One
140	0	1	Heterosexual	Yes	Uninsured	14.6	35.8	0	3	1	10	1	66	3.>=60	3	0	1	1	0	Obese	NotCurrent	No	NotCurrent	No	Yes	13.5281	3.>=3
141	1	1	Heterosexual	Yes	Public	14	61	1	3	0	16.2	1	69	3.>=60	4	0	1	1	0	Obese	NotCurrent	No	NotCurrent	Major/Other	No	10.4835	3.>=3
142	0	0	MSM	Yes	Uninsured	2.5	25.6	0	3	0	11.2	0	49	2.40 to 59	2	1	1	1	0	Overwt	NotCurrent	Yes	NotCurrent	No	Yes	1.6674	2.Two
143	0	0	Heterosexual	Yes	Public	12.6	20.6	0	3	0	9.5	0	48	2.40 to 59	1	0	1	1	0	NorUWt	Missing	Missing	Missing	Missing	Miss	2.75983	1.One
145	1	0	MSM	Yes	Private	14.4	23.7	0	2	0	15.2	0	50	2.40 to 59	3	1	0	1	0	NorUWt	NotCurrent	No	NotCurrent	No	Yes	10.2042	3.>=3
146	1	1	IVDU	Yes	Public	14.5	29.6	1	3	0	13.2	1	66	3.>=60	3	0	1	1	0	Overwt	Missing	Missing	Missing	Missing	Miss	10.5355	3.>=3
149	1	0	MSM	Yes	Public	14.3	24.6	0	3	0	10.8	0	53	2.40 to 59	3	1	1	1	0	NorUWt	Missing	Missing	Missing	Missing	Miss	10.8477	3.>=3
151	0	0	Heterosexual	Yes	Private	9.7	36	1	3	0	9.6	0	58	2.40 to 59	2	0	1	1	0	Obese	NotCurrent	No	NotCurrent	No	No	19.8034	2.Two
153	0	1	Heterosexual	Yes	Private	7.4	42.2	1	4	0	4	1	44	2.40 to 59	2	0	1	1	0	Obese	NotCurrent	No	NotCurrent	Major/Other	Yes	8.28223	2.Two
155	0	1	MSM	Yes	Private	4.6	28.7	0	5	0	4.6	0	53	2.40 to 59	1	1	0	1	0	Overwt	NotCurrent	No	NotCurrent	Major/Other	Yes	2.91315	1.One
156	0	1	Heterosexual	Yes	Public	10.8	28	0	3	1	8.4	1	46	2.40 to 59	2	1	1	1	0	Overwt	Current	No	Current	No	No	8.59435	2.Two
157	1	1	MSM	Yes	Public	7.2	27.8	0	3	0	1.3	0	51	2.40 to 59	2	1	0	1	0	Overwt	Current	Yes	NotCurrent	Major/Other	Yes	7.20622	2.Two
158	1	1	Heterosexual	Yes	Private	3.8	24.6	0	4	0	3.7	1	65	3.>=60	3	1	1	1	0	NorUWt	Missing	Missing	Missing	Missing	Miss	3.82762	3.>=3
159	0	1	Heterosexual	Yes	Public	5.8	22.2	0	3	0	5.7	1	53	2.40 to 59	1	1	1	0	1	NorUWt	Missing	Missing	Missing	Missing	Miss	5.86464	1.One
163	0	0	Heterosexual	No	Private	5.2	35.4	0	4	0		1	61	3.>=60	2	0	1	0	0	Obese	NotCurrent	No	NotCurrent	No	Miss	5.21301	2.Two
164	1	0	MSM	Yes	Private	6.3	25.3	0	2	1	6.3	0	49	2.40 to 59	1	1	0	1	0	Overwt	NotCurrent	Yes	NotCurrent	No	Yes	4.38889	1.One
166	1	1	MSM	Yes	Public	12.1	27.5	1	6	0	12.1	1	68	3.>=60	3	1	1	1	0	Overwt	NotCurrent	Missing	Missing	No	No	9.48417	3.>=3
167	1	0	Heterosexual	Yes	Private	5.5	36.6	0	3	0	4.4	0	47	2.40 to 59	2	0	1	1	0	Obese	Missing	Missing	Missing	Missing	Miss	5.51966	2.Two
171	1	0	MSM	Yes	Private	9.9	25.6	0	2	0	9.8	0	56	2.40 to 59	1	1	0	1	0	Overwt	Missing	Missing	Missing	Missing	Miss	9.88939	1.One
173	1	1	Heterosexual	Yes	Private	3.8	24.4	0	3	0	4.2	0	46	2.40 to 59	2	0	1	1	0	NorUWt	NotCurrent	No	NotCurrent	No	No	10.6177	2.Two
175	1	0	MSM	Yes	Private	14.2	31.1	0	2	0	13.1	0	50	2.40 to 59	2	1	1	1	0	Obese	Missing	Missing	Missing	Missing	Miss	5.28967	2.Two
176	1	1	Heterosexual	Yes	Private	14.6	39.7	1	10	0	4.8	1	53	2.40 to 59	3	0	1	1	0	Obese	NotCurrent	No	NotCurrent	No	Yes	20.926	3.>=3
177	1	0	Heterosexual	Yes	Private	14.5	23.6	0	2	0	10.5	0	45	2.40 to 59	1	0	1	1	0	NorUWt	NotCurrent	No	NotCurrent	No	Yes	3.29646	1.One
179	0	0	MSM	Yes	Public	13.8	26.4	1	4	0	22.3	1	60	3.>=60	1	1	0	1	0	Overwt	NotCurrent	No	NotCurrent	Major/Other	Yes	9.35275	1.One
183	0	1	Heterosexual	Yes	Private	9.5	29.5	1	3	0	7.3	0	43	2.40 to 59	1	1	1	0	1	Overwt	NotCurrent	No	NotCurrent	No	No	6.71887	1.One
184	0	0	Heterosexual	Yes	Uninsured	9	32.1	0	2	0	8.9	0	51	2.40 to 59	3	0	1	1	0	Obese	NotCurrent	No	NotCurrent	No	Yes	8.16449	3.>=3
185	0	1	MSM	Yes	Private	14.6	24	0	3	0	15.4	0	52	2.40 to 59	1	1	0	1	0	NorUWt	Missing	No	NotCurrent	No	Yes	5.44026	1.One
187	1	1	Heterosexual	Yes	Private	10.1	21.9	0	3	1	9.9	0	48	2.40 to 59	2	0	1	1	0	NorUWt	NotCurrent	No	NotCurrent	No	Yes	5.38276	2.Two
188	0	1	MSM	Yes	Public	11.7	28	1	3	0	8.8	9	51	2.40 to 59	3	1	1	1	0	Overwt	Current	No	NotCurrent	No	Yes	9.31169	3.>=3
190	0	1	Heterosexual	Yes	Public	10.3	37.4	1	5	0	8.4	0	47	2.40 to 59	5	1	1	0	0	Obese	NotCurrent	Yes	NotCurrent	No	Yes	8.14533	3.>=3
191	0	1	MSM	Yes	Uninsured	14.3	32.9	0	2	0	15.8	0	50	2.40 to 59	3	1	1	1	0	Obese	NotCurrent	No	NotCurrent	No	Yes	9.64024	3.>=3
192	1	1	MSM	Yes	Public	14.5	31.4	0	4	1	18.2	0	55	2.40 to 59	3	1	0	1	0	Obese	Missing	Missing	Missing	Missing	Miss	0.391523	3.>=3
194	0	1	MSM	Yes	Public	14.6	28.7	0	3	0	20.4	1	49	2.40 to 59	1	1	1	1	0	Overwt	NotCurrent	No	NotCurrent	No	Yes	0.939109	1.One
196	1	1	MSM	Yes	Private	14.7	29.1	1	7	1	11.4	1	63	3.>=60	2	1	0	0	0	Overwt	NotCurrent	No	NotCurrent	No	Yes	8.18366	2.Two
198	0	0	MSM	Yes	Private	1.8	37.6	1	2	0	1.8	1	50	2.40 to 59	2	1	1	1	0	Obese	NotCurrent	No	NotCurrent	No	Yes	1.11707	2.Two
199	1	0	Heterosexual	Yes	Private	13.3	29.5	0	3	0	13.3	1	46	2.40 to 59	1	0	1	1	0	Overwt	NotCurrent	No	NotCurrent	No	Yes	3.20064	1.One
200	0	0	MSM	Yes	Private	14.3	23.4	0	3	0	13.5	0	56	2.40 to 59	2	1	0	1	0	NorUWt	NotCurrent	No	NotCurrent	No	Yes	3.50728	2.Two
201	0	1	Heterosexual	Yes	Uninsured	1.5	20.3	0	5	1	1.4	0	58	2.40 to 59	3	0	1	0	0	NorUWt	Missing	Missing	Missing	Missing	Miss	1.41003	3.>=3
203	1	0	MSM	Yes	Public	14.4	23.9	0	2	0	15.8	0	52	2.40 to 59	1	1	0	1	0	NorUWt	NotCurrent	No	NotCurrent	No	Yes	1.14993	1.One
209	1	1	MSM	Yes	Public	14.1	20	0	2	1	10.6	0	50	2.40 to 59	2	1	0	0	0	NorUWt	Current	Yes	Current	Major/Other	No	6.37663	2.Two
212	0	0	MSM	Yes	Private	14.4	18.4	0	2	0	14.4	0	54	2.40 to 59	1	1	0	1	0	NorUWt	Current	No	NotCurrent	No	Yes	2.33819	1.One
213	0	0	Heterosexual	Yes	Uninsured	13	30.6	0	3	0	13	0	60	3.>=60	2	1	0	1	0	Obese	NotCurrent	No	NotCurrent	Major/Other	Yes	7.34312	2.Two
215	1	1	Heterosexual	Yes	Public	3	38.4	1	4	0	2.5	0	46	2.40 to 59	4	0	1	1	0	Obese	Missing	Missing	Missing	Missing	Miss	5.99058	3.>=3
217	1	0	MSM	Yes	Public	3.2	36.4	0	5	0	2.6	0	48	2.40 to 59	2	1	1	1	0	Obese	NotCurrent	No	NotCurrent	Major/Other	No	3.21706	2.Two
220	0	1	Heterosexual	Yes	Public	9	22.3	0	2	1	12.5	1	55	2.40 to 59	1	1	0	1	0	NorUWt	Missing	Missing	Missing	Missing	Miss	4.67912	1.One
223	1	1	MSM	Yes	Public	13.7	35.5	1	2	1	13.6	0	50	2.40 to 59	2	1	0	1	0	Obese	Missing	Missing	Missing	Missing	Miss	13.1475	2.Two
224	1	0	MSM	Yes	Uninsured	13.3	26.7	0	3	0	13.3	0	47	2.40 to 59	1	1	1	1	0	Overwt	NotCurrent	No	NotCurrent	No	Yes	4.19724	1.One
225	1	0	MSM	Yes	Public	13.3	23.7	0	6	0	14.3	0	50	2.40 to 59	1	1	1	1	0	NorUWt	Missing	Missing	Missing	Missing	Miss	1.47027	1.One
226	1	0	MSM	Yes	Public	12.6	25.7	0	3	0	19.1	0	58	2.40 to 59	1	1	0	1	0	Overwt	Current	No	NotCurrent	No	Yes	5.67298	1.One
228	0	0	Heterosexual	Yes	Public	14.6	27.5	0	4	0	22.2	1	41	2.40 to 59	2	1	1	1	0	Overwt	NotCurrent	No	NotCurrent	No	Yes	13.1913	2.Two
229	0	0	Heterosexual	Yes	Public	6.4	25.2	1	3	0	4.3	1	69	3.>=60	1	1	1	1	0	Overwt	Current	No	NotCurrent	No	Yes	7.37597	1.One
230	0	0	Heterosexual	Yes	Uninsured	6.4	47.4	0	5	0	0.6	0	26	1.<40	1	0	1	0	0	Obese	NotCurrent	Yes	NotCurrent	No	Miss	1.95488	1.One
231	1	0	IVDU	Yes	Public	10.9	27.4	1	5	0	17.8	1	55	2.40 to 59	2	1	1	0	1	Overwt	Current	No	Current	Major/Other	Yes	2.0863	2.Two
232	0	1	IVDU	Yes	Public	14.4	24.4	0	5	0	18.5	1	65	3.>=60	3	1	1	1	0	NorUWt	NotCurrent	No	NotCurrent	Major/Other	Yes	2.62567	3.>=3
233	1	0	MSM	Yes	Public	5	25.7	0	2	0	3.6	0	50	2.40 to 59	2	1	1	1	0	Overwt	Current	No	NotCurrent	Major/Other	Yes	4.34783	2.Two
234	1	0	Heterosexual	Yes	Public	14.3	21.6	0	3	0	17.7	1	67	3.>=60	2	0	0	1	0	NorUWt	NotCurrent	No	NotCurrent	No	Yes	8.81886	2.Two
236	1	0	Heterosexual	Yes	Public	3.3	30.7	0	2	0	5.6	0	42	2.40 to 59	2	0	1	1	0	Obese	NotCurrent	No	NotCurrent	No	No	3.23623	2.Two
238	0	0	Heterosexual	Yes	Public	3.6	24.2	0	4	0	11.5	0	62	3.>=60	3	1	0	1	0	NorUWt	Current	Yes	NotCurrent	No	Yes	3.00898	3.>=3
239	1	0	Heterosexual	Yes	Private	6.7	29.2	0	4	0	6.7	9	54	2.40 to 59	3	0	1	1	0	Overwt	NotCurrent	No	NotCurrent	No	No	0.689957	3.>=3
240	0	0	MSM	Yes	Uninsured	4.6	28.8	0	3	0	3.2	0	25	1.<40	1	1	1	1	0	Overwt	NotCurrent	No	NotCurrent	Major/Other	No	1.41825	1.One
243	1	0	MSM	Yes	Uninsured	8.1	23.4	0	3	0	7.8	0	53	2.40 to 59	3	1	1	1	0	NorUWt	Current	Yes	NotCurrent	No	Yes	14.8861	3.>=3
245	1	1	Heterosexual	Yes	Private	8.8	17.6	0	2	0	8.7	0	53	2.40 to 59	3	1	1	1	0	NorUWt	NotCurrent	No	NotCurrent	Major/Other	Yes	7.11039	3.>=3
248	0	0	Heterosexual	Yes	Private	14.5	29.8	0	2	0	23.9	0	53	2.40 to 59	1	0	0	1	0	Overwt	NotCurrent	No	NotCurrent	No	Yes	0.38331	1.One
251	1	1	Heterosexual	Yes	Private	9.2	34.5	1	4	0	7.5	0	42	2.40 to 59	3	0	1	1	0	Obese	Missing	Missing	Missing	Missing	Miss	9.21586	3.>=3
252	0	1	MSM	Yes	Public	5.9	22.8	1	5	1	5.9	0	57	2.40 to 59	1	1	0	1	0	NorUWt	Current	No	NotCurrent	Major/Other	Yes	5.86464	1.One
253	1	0	Heterosexual	Yes	Uninsured	8.4	47.9	0	3	0	6.7	0	46	2.40 to 59	2	0	0	1	0	Obese	Missing	Missing	Missing	Missing	Miss	1.43741	2.Two
256	1	1	Heterosexual	Yes	Public	11.6	47.4	0	3	0	8.5	1	42	2.40 to 59	4	0	1	0	0	Obese	NotCurrent	No	NotCurrent	No	No	9.52798	3.>=3
258	1	0	MSM	Yes	Uninsured	10.4	18.6	0	4	0	9.8	0	50	2.40 to 59	2	1	1	0	1	NorUWt	NotCurrent	No	NotCurrent	Major/Other	No	3.48264	2.Two
259	1	0	MSM	Yes	Public	5.8	28.6	0	3	0	5.6	0	64	3.>=60	3	1	1	1	0	Overwt	NotCurrent	No	Missing	No	Miss	13.7745	3.>=3
264	1	1	MSM	Yes	Public	5.5	32.4	0	3	0	7.5	0	54	2.40 to 59	5	1	1	1	0	Obese	NotCurrent	No	NotCurrent	No	Yes	7.46085	3.>=3
266	0	0	Heterosexual	Yes	Private	5.7	35.4	0	3	0	0.7	0	49	2.40 to 59	2	0	1	1	0	Obese	NotCurrent	Yes	NotCurrent	No	Yes	5.65382	2.Two
270	0	0	MSM	Yes	Uninsured	2.2	21.5	0	6	0	3	0	29	1.<40	1	1	1	1	0	NorUWt	NotCurrent	Missing	NotCurrent	Major/Other	Yes	2.16022	1.One
271	1	0	Heterosexual	Yes	Public	4	16.2	0	4	0	4	0	52	2.40 to 59	1	1	1	1	0	NorUWt	Current	Yes	NotCurrent	No	Yes	0.38331	1.One
272	0	1		Yes	Public	14	21.1	0	2	0	21.3	0	54	2.40 to 59	1	1	0	1	0	NorUWt	Missing	Missing	Missing	Missing	Miss	4.33687	1.One
278	1	0	MSM	Yes	Private	4	26	0	5	1	4.1	1	64	3.>=60	3	1	0	1	0	Overwt	Current	No	NotCurrent	No	No	5.16373	3.>=3
286	0	0	IVDU	Yes	Public	14.5	23.6	0	1	0	14	0	55	2.40 to 59	1	1	0	1	0	NorUWt	Missing	Missing	Missing	Missing	Miss	12.745	1.One
288	0	1	MSM	Yes	Public	6.2	23.6	0	5	1	6.2	0	50	2.40 to 59	3	1	1	1	0	NorUWt	Current	No	NotCurrent	No	No	6.20688	3.>=3
291	1	0	Heterosexual	Yes	Private	2.7	27.5	1	4	0	2.7	0	50	2.40 to 59	1	0	1	1	0	Overwt	NotCurrent	No	NotCurrent	No	Yes	2.78173	1.One
292	0	0	Heterosexual	Yes	Private	14.4	23.3	1	2	0	20.1	0	57	2.40 to 59	2	1	1	1	0	NorUWt	NotCurrent	No	NotCurrent	No	Yes	13.8512	2.Two
295	1	0	MSM	Yes	Private	3.7	20.8	0	2	0	3.7	0	51	2.40 to 59	2	1	1	1	0	NorUWt	NotCurrent	Yes	NotCurrent	No	Miss	4.2301	2.Two
296	0	0	MSM	Yes	Private	10.6	27.6	1	3	0	14.7	0	52	2.40 to 59	3	1	0	1	0	Overwt	Current	No	NotCurrent	Major/Other	Yes	3.7181	3.>=3
300	0	0	Heterosexual	Yes	Private	4.2	41.4	0	3	0	4	0	56	2.40 to 59	2	1	1	1	0	Obese	NotCurrent	Yes	Current	Major/Other	Miss	2.54627	2.Two
302	1	0	MSM	Yes	Public	14.6	25.1	0	3	0	17.2	0	67	3.>=60	1	1	0	1	0	Overwt	Missing	Missing	Missing	Missing	Miss	5.19385	1.One
303	0	1	Heterosexual	Yes	Public	14.5	39.9	0	3	0	16.2	0	55	2.40 to 59	4	0	1	1	0	Obese	Missing	Missing	Missing	Missing	Miss	12.5397	3.>=3
304	1	0	MSM	Yes	Public	2.9	28.5	0	2	0	3.2	0	45	2.40 to 59	2	1	0	1	0	Overwt	Current	No	NotCurrent	No	Yes	2.87482	2.Two
305	1	0	MSM	Yes	Private	7	21.9	1	3	1	7.2	0	42	2.40 to 59	1	1	1	1	0	NorUWt	Current	No	NotCurrent	No	Yes	3.96725	1.One
306	1	1	MSM	Yes	Private	14.5	31	1	3	0	22.5	1	56	2.40 to 59	3	1	1	1	0	Obese	Current	No	NotCurrent	No	Yes	8.90921	3.>=3
308	1	1	MSM	Yes	Public	14.5	21.5	0	2	0	22.6	1	50	2.40 to 59	1	1	0	1	0	NorUWt	Missing	Missing	Missing	Missing	Miss	11.5185	1.One
310	1	0	Heterosexual	Yes	Private	14.4	23	0	3	0	18.8	0	55	2.40 to 59	1	0	0	1	0	NorUWt	NotCurrent	No	NotCurrent	No	Yes	5.26777	1.One
311	1	1	Heterosexual	Yes	Public	14.1	44.5	0	6	0	22.9	1	44	2.40 to 59	1	0	1	1	0	Obese	Missing	Missing	Missing	Missing	Miss	10.5136	1.One
313	0	1	Heterosexual	Yes	Private	9.8	25.6	1	3	0	9.7	1	75	3.>=60	2	0	1	1	0	Overwt	NotCurrent	No	NotCurrent	No	Yes	7.64976	2.Two
315	0	1		Yes	Uninsured	3.9	33.3	0	4	0	3.9	0	42	2.40 to 59	1	1	1	1	0	Obese	NotCurrent	No	NotCurrent	No	No	4.02475	1.One
317	1	0	Heterosexual	Yes	Public	10.3	29.1	0	6	0	8.6	1	57	2.40 to 59	2	0	1	1	1	Overwt	Missing	Missing	Missing	Missing	Miss	1.95488	2.Two
325	1	0	MSM	Yes	Public	13	24.1	0	3	0	13	0	58	2.40 to 59	2	1	0	1	0	NorUWt	NotCurrent	No	NotCurrent	No	Yes	5.55525	2.Two
329	0	1	Heterosexual	Yes	Private	8.2	31.8	0	3	0	8.2	0	49	2.40 to 59	2	0	1	1	0	Obese	NotCurrent	No	NotCurrent	No	Yes	7.18706	2.Two
330	0	1	MSM	Yes	Public	10.3	27.5	0	3	0	6.9	0	49	2.40 to 59	4	1	0	0	0	Overwt	NotCurrent	No	NotCurrent	No	Yes	9.23229	3.>=3
332	0	0	MSM	Yes	Uninsured	6.3	25	0	3	0	15.7	0	50	2.40 to 59	2	1	1	1	0	Overwt	NotCurrent	No	NotCurrent	Major/Other	Yes	6.64768	2.Two
333	1	0	MSM	Yes	Public	14.5	21.7	0	3	0	20.5	1	53	2.40 to 59	1	1	0	1	0	NorUWt	Missing	Missing	Missing	Missing	Miss	10.4069	1.One
334	0	1	Heterosexual	Yes	Public	14.7	27.7	1	4	1	15	0	55	2.40 to 59	4	0	1	1	0	Overwt	NotCurrent	No	Missing	No	No	8.92016	3.>=3
337	1	0	MSM	Yes	Private	4.7	35.4	0	6	0	4.5	0	48	2.40 to 59	2	1	0	1	0	Obese	NotCurrent	No	NotCurrent	Major/Other	No	4.46556	2.Two
340	1	0	MSM	Yes	Public	10.3	22.8	1	4	0	10.1	0	46	2.40 to 59	1	1	0	1	1	NorUWt	NotCurrent	No	NotCurrent	No	No	5.8619	1.One
343	0	0	Heterosexual	No	Public	6.1	31.8	0	4	0		0	55	2.40 to 59	1	0	1	1	0	Obese	Missing	Missing	Missing	Missing	Miss	6.05355	1.One
344	1	0	Heterosexual	Yes	Private	14.5	24.8	0	4	0	21.8	0	58	2.40 to 59	1	1	0	1	1	NorUWt	Current	Yes	NotCurrent	No	Yes	6.63126	1.One
347	0	1	MSM	Yes	Private	13.9	28.3	1	3	1	21.5	0	59	2.40 to 59	3	1	0	1	0	Overwt	NotCurrent	No	NotCurrent	No	Yes	10.0016	3.>=3
348	1	0	Heterosexual	No	Private	11	32.1	0	2	0	8.6	0	56	2.40 to 59	3	1	1	1	0	Obese	Missing	No	NotCurrent	No	Yes	11.1078	3.>=3
349	0	1	MSM	Yes	Public	14.4	23.6	1	3	1	21.6	0	63	3.>=60	2	1	0	1	0	NorUWt	NotCurrent	No	NotCurrent	No	Yes	7.63607	2.Two
352	1	0	Heterosexual	Yes	Public	14.5	40.4	1	2	0	16.2	0	48	2.40 to 59	1	0	1	1	0	Obese	Missing	Missing	Missing	Missing	Miss	8.18092	1.One
353	0	0	Heterosexual	Yes	Private	14.1	27.9	0	2	0	14	0	44	2.40 to 59	1	0	1	1	0	Overwt	NotCurrent	No	Missing	No	Yes	1.39908	1.One
355	0	0	MSM	Yes	Public	14.6	21.1	0	3	0	21.2	1	52	2.40 to 59	1	1	0	1	0	NorUWt	NotCurrent	No	NotCurrent	No	Yes	11.4308	1.One
356	1	0	Heterosexual	Yes	Public	14.7	55.1	0	2	0	9.4	0	48	2.40 to 59	2	0	1		1	Obese	NotCurrent	No	NotCurrent	No	Miss	1.78239	2.Two
358	1	0	IVDU	Yes	Uninsured	14.5	25.9	0	3	0	19.9	1	54	2.40 to 59	1	0	1	1	0	Overwt	Missing	Missing	Missing	Missing	Miss	5.45942	1.One
359	0	0	MSM	Yes	Private	14.5	24.5	0	4	0	21.4	0	52	2.40 to 59	2	1	0	1	0	NorUWt	NotCurrent	Yes	NotCurrent	No	Yes	5.31705	2.Two
360	1	1	Heterosexual	Yes	Uninsured	14.1	33.9	0	2	0	17	0	55	2.40 to 59	2	1	1	1	0	Obese	Missing	Missing	Missing	Missing	Miss	6.24795	2.Two
362	0	0	MSM	Yes	Private	14.6	31.3	1	3	0	15.5	0	49	2.40 to 59	2	1	1	1	0	Obese	NotCurrent	No	NotCurrent	No	No	5.65108	2.Two
371	0	1	MSM	Yes	Public	8.7	21.1	0	3	0	3.4	0	64	3.>=60	2	1	0	1	0	NorUWt	Current	No	Missing	Major/Other	Yes	4.29307	2.Two
372	1	0	MSM	Yes	Public	13.7	24.9	0	4	0	4.9	0	55	2.40 to 59	3	1	1	1	0	NorUWt	NotCurrent	Missing	Missing	Major/Other	No	5.53609	3.>=3
375	1	0	MSM	No	Private	1.4	22.2	0	3	0		0	26	1.<40	1	1	0	1	0	NorUWt	Missing	Missing	Missing	Missing	Miss	1.39908	1.One
377	1	1	MSM	Yes	Public	14.5	29.6	0	2	0	17.4	0	67	3.>=60	4	1	0	1	0	Overwt	Missing	Missing	Missing	Missing	Miss	11.7101	3.>=3
378	0	0	Heterosexual	Yes	Private	13.9	31.3	0	3	0	13	0	41	2.40 to 59	1	0	1	1	0	Obese	Missing	Missing	Missing	Missing	Miss	4.81054	1.One
384	0	0	Heterosexual	Yes	Public	7.9	22.8	0	2	0	7.9	0	73	3.>=60	1	1	0	1	1	NorUWt	Missing	Missing	Missing	Missing	Miss	3.04731	1.One
385	1	0	MSM	Yes	Private	14.4	23.9	0	2	0	17.9	0	62	3.>=60	2	1	0	1	0	NorUWt	NotCurrent	Yes	NotCurrent	No	Miss	7.0529	2.Two
387	0	1	MSM	Yes	Public	14.6	26.8	0	4	0	11.7	1	55	2.40 to 59	1	1	0	1	0	Overwt	NotCurrent	Yes	NotCurrent	No	Yes	10.5657	1.One
388	0	0	IVDU	Yes	Public	11	21.8	1	4	0	17.9	0	67	3.>=60	2	1	1	1	0	NorUWt	Current	No	NotCurrent	No	No	3.12124	2.Two
390	0	1	IVDU	Yes	Private	7.5	23.3	0	2	1	8.6	0	51	2.40 to 59	3	1	0	1	0	NorUWt	NotCurrent	No	NotCurrent	No	Yes	9.58274	3.>=3
392	1	1	IVDU	Yes	Public	4.4	29.6	1	2	1	4.2	0	57	2.40 to 59	3	1	1	1	0	Overwt	Missing	Missing	Missing	Missing	Miss	3.90976	3.>=3
393	0	1	Heterosexual	Yes	Private	14.7	32.4	1	2	0	2.4	0	55	2.40 to 59	4	1	1	1	0	Obese	NotCurrent	No	NotCurrent	No	Yes	14.6589	3.>=3
395	0	0	MSM	Yes	Public	4	22.8	0	3	0	6	0	55	2.40 to 59	1	1	0	1	0	NorUWt	Missing	Missing	Missing	Missing	Miss	3.86869	1.One
396	0	0	MSM	Yes	Public	13.8	21.1	0	5	0	17	0	46	2.40 to 59	1	1	0	1	0	NorUWt	NotCurrent	No	NotCurrent	No	Yes	1.51407	1.One
398	1	1	Heterosexual	Yes	Public	14.7	29.5	0	3	0	20.5	0	53	2.40 to 59	2	0	1	1	0	Overwt	NotCurrent	No	NotCurrent	Missing	Yes	11.3405	2.Two
399	1	0	Heterosexual	No	Private	14.1	22.2	0	1	0	15.5	0	54	2.40 to 59	2	1	0	1	0	NorUWt	Missing	Missing	Missing	Missing	Miss	3.39503	2.Two
401	1	1	MSM	Yes	Private	14.6	23.7	0	3	0	20.3	1	60	3.>=60	3	1	0	1	0	NorUWt	Missing	Missing	Missing	Missing	Miss	10.0619	3.>=3
404	1	0	MSM	Yes	Public	14.8	26.5	0	6	0	19.2	0	61	3.>=60	1	1	0	1	0	Overwt	NotCurrent	No	NotCurrent	Major/Other	No	6.71066	1.One
407	1	1	MSM	Yes	Uninsured	14.4	33.5	0	3	0	11.6	0	55	2.40 to 59	4	1	0	1	0	Obese	Current	No	NotCurrent	No	Yes	4.2739	3.>=3
409	0	0	MSM	Yes	Public	14.3	15	0	4	0	14.9	0	64	3.>=60	1	1	0	1	1	NorUWt	NotCurrent	No	NotCurrent	Major/Other	Yes	11.22	1.One
411	1	0	MSM	Yes	Private	14.2	25.8	0	2	0	19.1	1	65	3.>=60	1	1	0	1	0	Overwt	NotCurrent	No	NotCurrent	No	Yes	12.5342	1.One
413	1	1	Heterosexual	Yes	Private	14.6	27.9	0	3	0	16.8	0	47	2.40 to 59	2	0	0	1	0	Overwt	NotCurrent	No	NotCurrent	No	Yes	9.35002	2.Two
416	0	1	Heterosexual	Yes	Private	14.2	23.9	0	3	0	19.8	0	46	2.40 to 59	2	1	1	1	0	NorUWt	NotCurrent	No	NotCurrent	No	Yes	11.7758	2.Two
417	0	0	Heterosexual	Yes	Uninsured	10.4	39.4	0	4	0	11.9	0	51	2.40 to 59	1	0	1	1	0	Obese	NotCurrent	No	NotCurrent	No	No	9.82642	1.One
418	1	0	MSM	Yes	Private	14.7	27.7	0	2	0	18.2	0	49	2.40 to 59	2	1	0	1	0	Overwt	Missing	Missing	Missing	Missing	Miss	7.89892	2.Two
419	1	0	Heterosexual	Yes	Private	13.5	31.7	0	2	0	16.3	0	55	2.40 to 59	1	0	1	1	1	Obese	Missing	Missing	Missing	Missing	Miss	8.1289	1.One
424	0	1	Heterosexual	Yes	Public	14.8	30.4	0	1	0	18.8	0	56	2.40 to 59	2	0	1	1	0	Obese	Missing	Missing	Missing	Missing	Miss	12.3426	2.Two
427	1	0	Heterosexual	Yes	Private	13.5	24.5	0	3	0	19.1	0	55	2.40 to 59	1	0	0	1	0	NorUWt	NotCurrent	Yes	NotCurrent	No	Yes	5.39371	1.One
428	0	0	MSM	Yes	Private	7.9	21.8	0	3	0	15.1	0	41	2.40 to 59	1	1	1	1	0	NorUWt	NotCurrent	No	NotCurrent	No	Yes	7.34038	1.One
429	1	0	Heterosexual	Yes	Private	14.3	38.4	0	2	0	14.3	0	53	2.40 to 59	1	0	0	1	0	Obese	Current	No	Missing	No	Yes	3.12397	1.One
435	1	0	Heterosexual	Yes	Private	2.6	37.9	0	3	0	5	0	43	2.40 to 59	1	0	1	1	0	Obese	Missing	Missing	Missing	Missing	Miss	3.72632	1.One
439	1	1	MSM	Yes	Private	14.6	23.2	1	3	1	19.7	1	78	3.>=60	3	1	0	1	0	NorUWt	NotCurrent	No	NotCurrent	No	Yes	12.6875	3.>=3
440	1	0	MSM	Yes	Uninsured	13.9	20.5	0	4	0	14.1	0	51	2.40 to 59	1	1	0	1	0	NorUWt	Current	Yes	NotCurrent	No	No	4.58055	1.One
443	1	0	MSM	Yes	Public	6.2	20.3	0	7	0	6.2	0	50	2.40 to 59	1	1	1	1	1	NorUWt	Current	No	NotCurrent	No	Yes	1.90833	1.One
444	0	0	MSM	Yes	Uninsured	6.7	31.5	0	5	0	4.6	0	49	2.40 to 59	3	1	0	1	0	Obese	NotCurrent	Yes	NotCurrent	Major/Other	Yes	6.65042	3.>=3
445	1	0	MSM	Yes	Public	14.1	22.1	0	3	0	7.5	0	48	2.40 to 59	3	1	0	1	0	NorUWt	Missing	Missing	Missing	Missing	Miss	7.35954	3.>=3
446	1	1	MSM	Yes	Public	13	26.9	0	2	0	13.3	0	45	2.40 to 59	2	1	0	1	0	Overwt	NotCurrent	No	NotCurrent	No	Miss	8.35889	2.Two
447	1	1	MSM	Yes	Public	14.4	23.6	1	3	0	19.4	1	50	2.40 to 59	2	1	0	1	0	NorUWt	NotCurrent	Yes	NotCurrent	No	Yes	8.66006	2.Two
450	0	1	MSM	Yes	Private	12.8	25.4	0	3	0	12.8	0	52	2.40 to 59	1	1	0	1	0	Overwt	NotCurrent	No	NotCurrent	No	Yes	11.9182	1.One
452	1	0	Heterosexual	Yes	Public	5.4	29.5	0	1	0	3.8	0	44	2.40 to 59	1	0	1	0	0	Overwt	NotCurrent	Yes	NotCurrent	Major/Other	No	4.70923	1.One
453	0	0	Heterosexual	Yes	Public	2	28	1	3	1	2	0	77	3.>=60	1	1	1	1	0	Overwt	Missing	Missing	Missing	Missing	Miss	3.09659	1.One
454	0	0	MSM	Yes	Public	14.8	23.9	1	4	1	17	1	54	2.40 to 59	1	1	0	1	1	NorUWt	Missing	Missing	Missing	Missing	Miss	2.41485	1.One
455	1	0	MSM	Yes	Private	10.1	29.1	0	2	0	12.1	0	52	2.40 to 59	2	1	0	1	0	Overwt	Current	No	NotCurrent	No	No	7.26098	2.Two
459	1	0	MSM	Yes	Private	14.4	28	0	2	0	18.7	0	54	2.40 to 59	3	1	0	1	0	Overwt	Missing	Missing	Missing	Missing	Miss	11.6033	3.>=3
461	0	1	Heterosexual	Yes	Private	14.5	21.6	0	6	0	13.1	1	70	3.>=60	2	0	1	1	0	NorUWt	Missing	Missing	Missing	Missing	Miss	7.6087	2.Two
462	0	0	IVDU	Yes	Public	9.1	23.5	0	4	0	9.6	0	60	3.>=60	1	1	0	1	0	NorUWt	Current	No	NotCurrent	Major/Other	Yes	3.48812	1.One
463	1	0	Heterosexual	Yes	Private	13.6	40.9	1	2	0	19	0	53	2.40 to 59	1	1	0	1	0	Obese	Missing	Missing	Missing	Missing	Miss	9.78261	1.One
467	0	0	Heterosexual	Yes	Public	14.5	22.5	0	7	0	13.3	0	51	2.40 to 59	1	0	1	1	0	NorUWt	NotCurrent	Missing	NotCurrent	No	Yes	6.35746	1.One
472	1	0	Heterosexual	Yes	Public	2.9	40.6	0	4	0	3	1	50	2.40 to 59	1	0	1	1	1	Obese	Current	No	Missing	Major/Other	Yes	2.91315	1.One
473	1	1	IVDU	Yes	Public	14.4	24.2	0	3	1	10.5	0	48	2.40 to 59	2	1	0	1	0	NorUWt	Current	No	Current	No	Yes	9.28431	2.Two
474	0	0	MSM	Yes	Public	2.5	37.2	0	5	0	3.6	0	61	3.>=60	1	1	1	0	1	Obese	NotCurrent	No	NotCurrent	No	Yes	2.48877	1.One
475	0	1	MSM	Yes	Uninsured	14.6	34	1	2	1	17.5	0	63	3.>=60	2	1	0	1	0	Obese	Missing	Missing	Missing	Missing	Miss	5.69762	2.Two
478	1	0	Heterosexual	Yes	Private	14	17.3	1	4	1	13.3	1	70	3.>=60	1	0	1	0	1	NorUWt	Missing	Missing	Missing	Missing	Miss	12.8217	1.One
479	0	0	Heterosexual	Yes	Public	14.2	23.1	0	3	0	17.2	1	60	3.>=60	2	0	1	1	0	NorUWt	Missing	Missing	Missing	Missing	Miss	10.2973	2.Two
484	0	0	MSM	Yes	Uninsured	14.5	42.2	0	5	0	16.5	0	52	2.40 to 59	4	1	1	1	0	Obese	NotCurrent	No	NotCurrent	No	Yes	9.45953	3.>=3
486	1	0	MSM	Yes	Public	14.6	19.1	0	4	0	13.8	0	50	2.40 to 59	1	1	0	0	0	NorUWt	Missing	Missing	Missing	Missing	Miss	1.99321	1.One
487	1	0	MSM	Yes	Uninsured	7.1	28.6	1	2	0	8.5	0	51	2.40 to 59	1	1	0	1	0	Overwt	NotCurrent	No	NotCurrent	No	Yes	5.74964	1.One
488	1	0	MSM	Yes	Public	13.3	26.1	0	5	0	18.7	1	48	2.40 to 59	1	1	1	1	0	Overwt	NotCurrent	No	NotCurrent	No	Yes	5.86464	1.One
489	0	0	IVDU	Yes	Private	11.6	26.2	0	3	0	11.5	0	57	2.40 to 59	2	1	0	1	0	Overwt	Missing	Missing	Missing	Missing	Miss	9.77166	2.Two
490	0	1	Heterosexual	Yes	Uninsured	14.3	46.3	0	4	0	16.9	0	55	2.40 to 59	1	0	1	1	0	Obese	NotCurrent	No	NotCurrent	Major/Other	Yes	12.9915	1.One
492	0	0	MSM	Yes	Private	5.5	22.7	0	2	0	5.3	0	48	2.40 to 59	1	1	1	1	0	NorUWt	Current	No	NotCurrent	No	Yes	5.5224	1.One
493	1	0	MSM	Yes	Public	13.3	29.6	0	4	0	10.8	1	42	2.40 to 59	1	1	0	0	0	Overwt	Current	No	NotCurrent	No	Yes	2.05071	1.One
494	1	0	MSM	Yes	Private	5.8	34.7	0	3	0	5.7	0	43	2.40 to 59	1	1	1	1	0	Obese	Missing	Missing	Missing	Missing	Miss	5.328	1.One
498	0	0	MSM	Yes	Private	13	29.8	0	3	1	11.3	0	66	3.>=60	3	1	1	0	0	Overwt	NotCurrent	No	NotCurrent	No	Yes	11.7649	3.>=3
499	1	1	MSM	Yes	Private	14.5	29	0	3	0	18.5	0	69	3.>=60	1	1	0	1	0	Overwt	Missing	Yes	Missing	No	Miss	16.3673	1.One
505	1	0	MSM	Yes	Private	11.7	29	0	2	0	11.9	0	58	2.40 to 59	1	1	0	1	0	Overwt	NotCurrent	No	NotCurrent	No	No	11.2282	1.One
508	1	0	Heterosexual	Yes	Public	14.4	28.9	0	2	0	16.7	0	54	2.40 to 59	1	0	0	0	0	Overwt	Current	No	NotCurrent	No	Yes	10.2727	1.One
509	1	0	MSM	Yes	Private	14.4	28.9	0	2	0	15	0	57	2.40 to 59	4	1	1	1	0	Overwt	NotCurrent	No	NotCurrent	No	Yes	11.3925	3.>=3
510	1	0	MSM	Yes	Private	14.2	25.5	0	2	0	17.8	0	63	3.>=60	1	1	1	1	0	Overwt	NotCurrent	No	NotCurrent	No	No	9.92772	1.One
515	1	0	Heterosexual	No	Uninsured	7.9	26.6	0	4	0		0	50	2.40 to 59	1	0	1	1	0	Overwt	Missing	Missing	Missing	Missing	Miss	2.2232	1.One
516	1	0	Heterosexual	Yes	Private	14.4	41.7	0	3	0	12.8	0	57	2.40 to 59	2	0	1	1	0	Obese	NotCurrent	No	NotCurrent	No	Yes	13.8566	2.Two
517	0	0	MSM	Yes	Private	5.4	24.1	0	7	0	12.7	0	57	2.40 to 59	1	1	1	1	0	NorUWt	Current	Yes	NotCurrent	No	Yes	0.249151	1.One
519	1	0	MSM	Yes	Public	13.7	33.2	0	2	0	10.3	0	47	2.40 to 59	3	1	0	1	0	Obese	Current	No	NotCurrent	No	Yes	5.61549	3.>=3
520	1	0	MSM	Yes	Public	14.1	23.1	0	3	0	19.2	0	64	3.>=60	1	1	0	1	0	NorUWt	NotCurrent	No	NotCurrent	Major/Other	No	3.33479	1.One
521	1	0	Heterosexual	Yes	Private	11.5	50.2	0	3	0	10.1	0	32	1.<40	2	0	1	1	0	Obese	NotCurrent	No	NotCurrent	No	No	8.73946	2.Two
523	0	0	Heterosexual	Yes	Private	14.4	25.9	1	3	0	9	0	59	2.40 to 59	2	1	0	1	0	Overwt	NotCurrent	Yes	NotCurrent	No	Yes	8.60256	2.Two
527	0	1	MSM	Yes	Public	2.6	23.1	0	5	0	2.6	0	42	2.40 to 59	4	1	1	1	0	NorUWt	Missing	Missing	Missing	Missing	Miss	2.55175	3.>=3
529	1	0	Heterosexual	Yes	Uninsured	3.7	40.7	0	3	0	3.6	0	63	3.>=60	3	0	1	1	0	Obese	NotCurrent	No	NotCurrent	No	Yes	3.7181	3.>=3
530	1	1	IVDU	Yes	Uninsured	14.6	28	0	10	0	15.7	0	50	2.40 to 59	2	1	1	1	0	Overwt	NotCurrent	No	NotCurrent	No	Yes	10.5739	2.Two
531	1	0	IVDU	Yes	Public	14.6	26.7	0	6	0	17.1	0	54	2.40 to 59	1	1	0	1	0	Overwt	NotCurrent	No	Current	Major/Other	Yes	7.39788	1.One
534	1	0	MSM	Yes	Private	12.8	26.8	1	8	1	12.3	0	49	2.40 to 59	4	1	1	1	0	Overwt	Current	No	NotCurrent	No	Miss	6.03713	3.>=3
535	1	0	MSM	Yes	Private	14.1	24	1	2	1	12.5	0	56	2.40 to 59	1	1	0	1	0	NorUWt	Missing	No	NotCurrent	No	Yes	9.38835	1.One
536	0	0	MSM	Yes	Public	14.5	29.2	0	4	0	17.2	1	56	2.40 to 59	2	1	1	1	0	Overwt	Current	No	NotCurrent	No	No	12.5014	2.Two
537	1	0	Heterosexual	Yes	Private	3.8	19.9	0	2	0	3.8	0	46	2.40 to 59	1	0	1	1	0	NorUWt	Missing	Missing	Missing	Missing	Miss	2.58734	1.One
541	0	0	MSM	Yes	Private	14.3	24.1	0	4	0	14.3	0	55	2.40 to 59	3	1	0	1	0	NorUWt	Missing	Missing	Missing	Missing	Miss	9.05158	3.>=3
542	1	1	MSM	No	Private	3.5	37.7	1	3	0	0.6	1	61	3.>=60	6	1	0	0	0	Obese	NotCurrent	No	NotCurrent	No	Miss	3.50728	3.>=3
543	1	0	Heterosexual	Yes	Uninsured	12.5	29.8	0	2	0	13.9	0	54	2.40 to 59	1	0	1	1	0	Overwt	NotCurrent	No	NotCurrent	No	Yes	0.80495	1.One
545	1	0	MSM	Yes	Public	10.5	25.7	0	3	0	10.3	0	43	2.40 to 59	1	1	0	1	0	Overwt	Current	No	NotCurrent	No	Yes	5.61275	1.One
546	0	0	Heterosexual	Yes	Public	14.6	19.4	0	2	0	12.7	0	45	2.40 to 59	2	0	0	1	0	NorUWt	NotCurrent	No	NotCurrent	No	Miss	3.60311	2.Two
548	1	0	IVDU	Yes	Public	14.3	24.3	0	2	1	17.1	1	68	3.>=60	2	1	0	1	0	NorUWt	NotCurrent	No	NotCurrent	No	Yes	11.68	2.Two
550	0	0	MSM	Yes	Private	14.4	26.9	0	3	0	14.7	0	56	2.40 to 59	1	1	0	1	0	Overwt	Missing	Missing	Missing	Missing	Miss	3.37312	1.One
551	1	1	Heterosexual	Yes	Public	14.1	27.6	1	3	0	9	0	64	3.>=60	2	0	0	1	0	Overwt	NotCurrent	Missing	NotCurrent	No	Yes	33.4355	2.Two
556	0	0	Heterosexual	Yes	Public	14.6	51.9	1	7	0	4.3	0	41	2.40 to 59	2	0	1	1	0	Obese	NotCurrent	No	NotCurrent	No	Yes	7.53203	2.Two
559	1	0	Heterosexual	Yes	Private	14.3	24.9	0	3	0	17.5	0	59	2.40 to 59	2	0	1	1	0	NorUWt	NotCurrent	No	NotCurrent	No	Yes	11.7813	2.Two
561	0	0	IVDU	Yes	Uninsured	14.6	32.8	0	2	1	17.1	0	54	2.40 to 59	2	1	0	1	0	Obese	Missing	Missing	Missing	Missing	Miss	5.84547	2.Two
562	0	0	MSM	Yes	Uninsured	14.4	30.2	0	3	0	16.8	0	58	2.40 to 59	2	1	0	1	0	Obese	NotCurrent	Yes	NotCurrent	No	Yes	7.62786	2.Two
564	1	1	IVDU	Yes	Public	5.4	23.1	0	8	0	4.9	1	41	2.40 to 59	1	0	0	1	0	NorUWt	Current	No	NotCurrent	No	Yes	4.98576	1.One
565	1	1	MSM	Yes	Private	5	25.7	0	2	0	2.8	0	65	3.>=60	3	1	0	1	0	Overwt	Missing	Missing	Missing	Missing	Miss	4.98302	3.>=3
567	0	0	MSM	Yes	Uninsured	14.4	28.7	0	3	0	17	0	58	2.40 to 59	1	1	0	1	0	Overwt	NotCurrent	Yes	NotCurrent	No	Yes	2.91315	1.One
570	0	0	MSM	Yes	Public	1.2	33.2	0	3	0	2.5	0	53	2.40 to 59	1	1	0	1	0	Obese	NotCurrent	No	NotCurrent	Major/Other	Yes	1.24576	1.One
572	1	0	MSM	Yes	Public	14.5	24.8	0	4	0	17.8	0	47	2.40 to 59	1	1	0	1	0	NorUWt	Current	Yes	NotCurrent	Major/Other	No	9.47322	1.One
573	1	1	MSM	Yes	Uninsured	14.6	28.1	0	3	0	12	0	42	2.40 to 59	1	1	0	1	0	Overwt	Current	No	NotCurrent	Major/Other	Yes	2.70507	1.One
578	1	0	IVDU	Yes	Public	1.7	15.3	0	4	0	1.7	1	59	2.40 to 59	2	0	1	1	0	NorUWt	Missing	Missing	Missing	Missing	Miss	1.72489	2.Two
579	1	0	MSM	Yes	Private	14.5	30.5	0	2	0	17.2	9	45	2.40 to 59	2	1	0	1	0	Obese	NotCurrent	No	NotCurrent	No	No	6.26711	2.Two
580	1	1	Heterosexual	No	Public	1.4	35.5	0	3	0		0	50	2.40 to 59	3	0	1	0	0	Obese	NotCurrent	Yes	Current	No	Miss	1.54419	3.>=3
581	1	1	MSM	Yes	Public	14.3	23.3	1	4	1	15.8	0	48	2.40 to 59	1	1	0	1	0	NorUWt	Current	No	NotCurrent	Major/Other	No	7.72095	1.One
582	0	0	Heterosexual	Yes	Public	10.7	31	0	4	0	16	0	39	1.<40	1	1	0	1	1	Obese	Current	No	NotCurrent	No	No	0.689957	1.One
583	1	0	MSM	Yes	Private	14.3	28.8	1	3	0	17.1	0	62	3.>=60	2	1	0	1	0	Overwt	Missing	Missing	Missing	Missing	Miss	14.5411	2.Two
586	0	1	Heterosexual	Yes	Private	13.5	26.7	0	4	0	11.1	1	61	3.>=60	3	1	1	1	0	Overwt	Missing	Missing	Missing	Missing	Miss	12.4274	3.>=3
587	1	1	MSM	Yes	Public	7.9	20.7	0	4	0	7.6	0	37	1.<40	1	1	1	1	0	NorUWt	NotCurrent	No	NotCurrent	No	Yes	7.81952	1.One
589	0	1	Heterosexual	Yes	Public	11.7	30.4	0	3	0	11	1	59	2.40 to 59	3	0	1	1	0	Obese	Current	No	NotCurrent	Major/Other	Yes	11.8032	3.>=3
590	0	1	Heterosexual	Yes	Private	14.3	29.8	0	3	0	15.7	0	46	2.40 to 59	1	1	1	1	0	Overwt	NotCurrent	No	NotCurrent	No	Yes	0.410689	1.One
591	0	0	MSM	Yes	Public	11.8	24.6	0	1	0	15.8	0	58	2.40 to 59	2	1	1	1	0	NorUWt	Current	No	NotCurrent	No	No	7.77571	2.Two
592	1	0	MSM	Yes	Private	14.6	34	1	2	0	16.5	0	52	2.40 to 59	1	1	1	1	0	Obese	Missing	No	Missing	No	Yes	5.84547	1.One
596	1	0	MSM	Yes	Private	14.3	26.3	0	2	0	16.7	0	54	2.40 to 59	2	1	0	1	0	Overwt	NotCurrent	No	NotCurrent	No	Yes	2.00964	2.Two
597	0	0	Heterosexual	Yes	Uninsured	3.2	27.8	0	3	0	3.2	0	44	2.40 to 59	2	1	1	1	0	Overwt	NotCurrent	No	NotCurrent	No	Yes	3.19516	2.Two
600	1	0	Heterosexual	Yes	Public	11.4	28.7	1	2	1	11.4	0	67	3.>=60	1	1	0	1	0	Overwt	NotCurrent	No	NotCurrent	No	Yes	4.06582	1.One
601	1	0	MSM	Yes	Private	14.6	25	0	3	0	10.4	1	52	2.40 to 59	2	1	0	1	0	Overwt	NotCurrent	No	NotCurrent	No	Yes	8.16176	2.Two
602	0	0	Heterosexual	Yes	Private	7	37.4	0	3	0	7	0	49	2.40 to 59	1	1	1	1	0	Obese	Missing	Missing	Missing	Missing	Miss	3.48812	1.One
603	1	0	MSM	Yes	Uninsured	6.2	32.1	0	3	0	6.2	0	47	2.40 to 59	2	1	0	1	0	Obese	NotCurrent	No	NotCurrent	No	Miss	6.09462	2.Two
607	1	0	MSM	Yes	Uninsured	14.7	20.7	0	4	0	16.5	0	54	2.40 to 59	1	1	0	1	0	NorUWt	Missing	Missing	Missing	Missing	Miss	8.87362	1.One
609	1	1	IVDU	Yes	Public	13.3	31	0	4	1	12.9	0	51	2.40 to 59	1	1	0	1	0	Obese	NotCurrent	No	NotCurrent	No	No	6.75446	1.One
611	0	1	MSM	Yes	Private	14.5	31	0	2	0	12.3	0	54	2.40 to 59	3	1	0	1	0	Obese	Missing	Missing	Missing	Missing	Miss	7.0173	3.>=3
615	0	0	MSM	Yes	Private	2	24.1	0	2	0	1.9	0	42	2.40 to 59	2	1	0	1	0	NorUWt	NotCurrent	No	NotCurrent	No	Yes	1.97404	2.Two
616	0	1	MSM	Yes	Private	14.2	24.6	0	2	0	16.4	0	52	2.40 to 59	2	1	0	1	0	NorUWt	Current	No	NotCurrent	No	Yes	11.7101	2.Two
618	1	1	MSM	Yes	Private	13.8	14.5	0	3	0	11.1	0	61	3.>=60	2	1	1	1	0	NorUWt	Current	No	NotCurrent	Major/Other	Yes	9.98248	2.Two
619	0	1	IVDU	Yes	Private	13.2	22.9	0	2	0	13.2	0	57	2.40 to 59	2	1	0	1	0	NorUWt	Missing	Missing	Missing	Missing	Miss	1.01029	2.Two
620	0	0	Heterosexual	Yes	Private	12.6	42.5	0	5	0	12.4	0	61	3.>=60	1	0	1	1	0	Obese	Current	Yes	NotCurrent	No	No	12.5589	1.One
623	1	0	Heterosexual	Yes	Uninsured	8.4	32.7	0	4	0	17.3	0	46	2.40 to 59	2	1	1	1	0	Obese	Missing	Missing	Missing	No	Miss	1.89738	2.Two
624	1	0	Heterosexual	Yes	Uninsured	3.4	29.5	0	4	0	3.2	0	32	1.<40	1	1	1	1	0	Overwt	NotCurrent	No	NotCurrent	No	Yes	3.37312	1.One
625	1	1	MSM	Yes	Private	14.5	22.4	0	3	0	16.3	0	61	3.>=60	2	1	0	1	0	NorUWt	Missing	Missing	Missing	Missing	Miss	12.6821	2.Two
626	0	0	Heterosexual	Yes	Private	13.6	29.2	0	2	0	13.1	0	43	2.40 to 59	2	1	1	1	0	Overwt	NotCurrent	Yes	NotCurrent	No	Yes	2.7215	2.Two
630	0	1		Yes	Public	1.4	32.2	0	2	0	0.6	0	46	2.40 to 59	2	1	1	0	0	Obese	Missing	Missing	Missing	Missing	Miss	1.36349	2.Two
631	1	0	Heterosexual	Yes	Uninsured	14.2	24.5	0	3	0	11.6	0	43	2.40 to 59	2	0	0	1	0	NorUWt	Current	No	NotCurrent	No	No	10.8614	2.Two
633	0	0	MSM	Yes	Uninsured	11.4	26.2	0	2	0	11.2	0	38	1.<40	1	1	1	1	0	Overwt	Current	No	NotCurrent	No	Yes	0.517468	1.One
635	0	0	Heterosexual	Yes	Uninsured	3.9	44.2	0	2	0	4.1	0	31	1.<40	1	0	1	1	0	Obese	NotCurrent	No	NotCurrent	No	Yes	1.6674	1.One
636	1	0	MSM	Yes	Private	14.3	38.3	1	3	0	15.6	1	49	2.40 to 59	2	1	0	1	0	Obese	NotCurrent	No	NotCurrent	No	No	12.7423	2.Two
637	0	0	MSM	Yes	Uninsured	14.5	31.3	0	4	0	4.2	0	40	2.40 to 59	1	1	0	1	0	Obese	NotCurrent	No	NotCurrent	No	Yes	3.14314	1.One
638	1	0	Heterosexual	Yes	Private	14.2	20.8	0	2	0	10.2	0	36	1.<40	1	0	0	1	0	NorUWt	NotCurrent	No	NotCurrent	No	No	1.28409	1.One
640	0	0	MSM	Yes	Private	9.5	28.2	0	2	0	9.5	0	49	2.40 to 59	1	1	0	1	0	Overwt	Current	Missing	Missing	No	Yes	5.00219	1.One
642	0	0	MSM	Yes	Private	13.1	28.8	0	5	0	12.4	0	48	2.40 to 59	1	1	1	1	0	Overwt	Current	Yes	NotCurrent	No	Yes	0.309386	1.One
644	0	1	MSM	Yes	Private	14.1	21.6	0	2	0	15.4	0	54	2.40 to 59	2	1	0	1	0	NorUWt	NotCurrent	Missing	NotCurrent	No	Yes	8.16449	2.Two
645	0	1	Heterosexual	Yes	Private	14.4	26.5	0	3	1	14.6	0	71	3.>=60	1	0	1	1	0	Overwt	Missing	Missing	NotCurrent	No	Miss	11.9565	1.One
647	0	1	MSM	Yes	Private	14.3	24.2	0	2	0	15.5	0	47	2.40 to 59	3	1	1	1	0	NorUWt	Missing	Missing	Missing	Missing	Miss	16.0306	3.>=3
649	1	0	Heterosexual	Yes	Uninsured	14.6	24.3	0	2	0	16	0	49	2.40 to 59	1	0	0	1	0	NorUWt	Missing	Missing	Missing	Missing	Miss	5.72774	1.One
650	0	0	MSM	Yes	Private	3.9	36.1	1	2	0	3.8	0	50	2.40 to 59	2	1	0	1	0	Obese	NotCurrent	No	NotCurrent	No	Yes	3.89059	2.Two
652	0	0	Heterosexual	Yes	Public	5.8	56	0	3	0	3.6	0	36	1.<40	1	0	1	1	0	Obese	NotCurrent	No	NotCurrent	Major/Other	Yes	6.00153	1.One
653	0	1	MSM	Yes	Uninsured	3.6	34.9	0	3	0	2.6	0	28	1.<40	1	1	1	0	0	Obese	NotCurrent	No	NotCurrent	No	No	3.54561	1.One
654	0	0	Heterosexual	Yes	Private	14.6	31	0	2	0	20.8	0	53	2.40 to 59	2	0	1	1	0	Obese	Current	No	NotCurrent	No	Yes	6.05629	2.Two
656	1	0	Heterosexual	Yes	Public	11.4	29.2	1	8	0	9.7	1	35	1.<40	4	0	1	0	1	Overwt	NotCurrent	No	NotCurrent	No	Miss	7.58679	3.>=3
657	0	1	Heterosexual	Yes	Public	14.6	20.3	0	2	0	15.8	0	52	2.40 to 59	1	1	0	1	0	NorUWt	Missing	Missing	Missing	Missing	Miss	12.0551	1.One
658	1	0	Heterosexual	Yes	Public	14.4	68.8	0	2	0	14	0	44	2.40 to 59	2	0	1	1	0	Obese	NotCurrent	No	NotCurrent	No	Yes	7.76202	2.Two
661	1	1	Heterosexual	Yes	Private	10.7	38.5	1	6	0	9.5	1	59	2.40 to 59	3	0	1	0	0	Obese	NotCurrent	No	NotCurrent	No	No	18.8807	3.>=3
662	0	1	MSM	Yes	Private	6.9	30.6	0	2	0	5.5	0	56	2.40 to 59	3	1	1	1	0	Obese	NotCurrent	No	NotCurrent	No	Yes	9.48144	3.>=3
664	1	0	Heterosexual	Yes	Private	14.6	32.6	0	3	0	10.7	0	56	2.40 to 59	1	1	1	1	0	Obese	Missing	Missing	Missing	Missing	Miss	6.01522	1.One
665	1	0	MSM	Yes	Private	14.5	23.7	0	2	0	15.6	0	52	2.40 to 59	2	1	0	1	0	NorUWt	Current	No	NotCurrent	No	Yes	7.41704	2.Two
666	0	1	IVDU	Yes	Public	12.9	23.7	0	2	1	13.3	0	49	2.40 to 59	2	1	1	1	1	NorUWt	Current	No	Current	Major/Other	No	15.7184	2.Two
667	1	1	MSM	Yes	Public	14.4	33.8	0	3	0	15.6	0	66	3.>=60	4	1	0	1	0	Obese	Missing	Missing	Missing	Missing	Miss	4.34783	3.>=3
669	1	0	Heterosexual	Yes	Private	5.3	33	0	2	0	5.3	0	46	2.40 to 59	1	1	1	1	0	Obese	Missing	Missing	Missing	Missing	Miss	5.43478	1.One
670	1	0	Heterosexual	Yes	Private	11.8	38.9	1	4	0	9.8	0	55	2.40 to 59	3	0	0	1	0	Obese	NotCurrent	No	NotCurrent	Major/Other	Yes	9.35275	3.>=3
674	0	1	MSM	Yes	Private	12.9	23.2	0	2	0	9.5	0	35	1.<40	2	1	0	1	0	NorUWt	NotCurrent	No	NotCurrent	No	Yes	11.1379	2.Two
676	1	1	Heterosexual	Yes	Public	10.9	22.8	0	4	0	10.6	1	45	2.40 to 59	4	1	1	0	1	NorUWt	NotCurrent	No	Missing	No	No	7.03099	3.>=3
680	0	0	Heterosexual	Yes	Public	14.4	30.2	0	2	0	15.4	0	59	2.40 to 59	1	0	1	1	0	Obese	Missing	Missing	Missing	Missing	Miss	3.02815	1.One
684	1	1	Heterosexual	Yes	Public	6.4	13.7	0	5	0	6	0	50	2.40 to 59	1	0	1	0	1	NorUWt	Current	Yes	Current	No	No	2.75435	1.One
689	0	0	MSM	Yes	Public	14.1	27	0	2	0	15.7	0	57	2.40 to 59	1	1	1	0	0	Overwt	NotCurrent	No	NotCurrent	No	No	9.85106	1.One
690	1	0	Heterosexual	Yes	Private	5.9	32	1	4	0	5.8	0	51	2.40 to 59	2	1	0	1	0	Obese	NotCurrent	No	NotCurrent	No	Yes	5.04052	2.Two
691	0	1	MSM	Yes	Private	14.5	25.1	0	2	0	20.4	1	47	2.40 to 59	3	1	0	1	0	Overwt	Current	Yes	NotCurrent	No	No	9.92772	3.>=3
692	0	0	MSM	Yes	Private	11.8	23.7	0	3	0	10.2	0	64	3.>=60	2	1	0	1	0	NorUWt	Missing	Missing	Missing	Missing	Miss	0.498302	2.Two
693	1	1	MSM	Yes	Public	13.2	26	0	2	0	12.8	0	57	2.40 to 59	2	1	0	1	0	Overwt	NotCurrent	No	NotCurrent	No	Yes	12.0633	2.Two
694	1	0	IVDU	Yes	Public	12.3	21.4	0	6	1	21.7	0	48	2.40 to 59	2	1	0	1	0	NorUWt	Current	Yes	Current	No	Yes	10.834	2.Two
695	1	0	MSM	Yes	Uninsured	3.1	28.4	0	3	0	3.1	0	55	2.40 to 59	1	1	1	1	0	Overwt	Current	Missing	NotCurrent	No	No	3.08017	1.One
696	0	1	MSM	Yes	Public	14.5	22.5	0	3	0	15	0	54	2.40 to 59	3	1	0	1	0	NorUWt	Missing	Missing	Missing	Missing	Miss	6.03713	3.>=3
698	1	0	MSM	Yes	Public	9.9	38.3	1	2	0	9.9	0	55	2.40 to 59	2	1	0	0	0	Obese	NotCurrent	No	NotCurrent	No	Yes	5.48133	2.Two
699	1	1	MSM	Yes	Uninsured	14.5	23.8	0	3	0	9	0	44	2.40 to 59	2	1	0	1	0	NorUWt	Missing	No	NotCurrent	No	Yes	1.99321	2.Two
700	0	1	IVDU	Yes	Public	8.1	25.6	1	3	0	8.1	0	65	3.>=60	3	1	0	1	0	Overwt	Missing	Missing	Missing	Missing	Miss	8.53685	3.>=3
702	0	0	MSM	Yes	Private	7.5	47.9	0	3	1	7.4	0	46	2.40 to 59	2	1	1	1	0	Obese	NotCurrent	No	NotCurrent	No	Yes	3.31563	2.Two
703	1	0	MSM	Yes	Private	14.4	25.9	0	3	0	13.7	0	50	2.40 to 59	2	1	0	1	0	Overwt	NotCurrent	Yes	NotCurrent	No	Yes	9.33359	2.Two
706	0	0	IVDU	Yes	Private	14.2	32.3	0	4	0	15.6	0	51	2.40 to 59	1	1	1	1	0	Obese	Current	No	NotCurrent	No	Yes	1.53324	1.One
707	0	0	Heterosexual	Yes	Private	14.5	40.3	1	3	0	13.4	0	64	3.>=60	3	0	1	1	0	Obese	NotCurrent	No	NotCurrent	No	Yes	10.3357	3.>=3
708	1	1	Heterosexual	Yes	Public	9.9	34.8	1	3	0	9.9	1	44	2.40 to 59	2	1	1	1	0	Obese	Missing	Missing	Missing	Missing	Miss	8.23842	2.Two
711	1	0	MSM	Yes	Private	14.4	29.3	0	3	1	15.2	0	57	2.40 to 59	1	1	0	1	1	Overwt	NotCurrent	Yes	NotCurrent	No	No	8.4684	1.One
719	0	0	Heterosexual	Yes	Private	2.4	27.8	0	3	0	2.4	0	49	2.40 to 59	2	1	1	1	0	Overwt	Missing	Missing	Missing	Missing	Miss	1.20743	2.Two
720	1	0	MSM	Yes	Private	2.6	25.6	0	2	0	2.6	0	41	2.40 to 59	2	1	0	1	0	Overwt	NotCurrent	No	NotCurrent	No	Yes	2.08904	2.Two
722	1	0	MSM	Yes	Private	13	32.4	0	3	0	14.2	0	47	2.40 to 59	2	1	1	0	0	Obese	NotCurrent	No	NotCurrent	No	Yes	4.16712	2.Two
726	0	1	Heterosexual	Yes	Public	5.2	22.5	0	1	0	7.3	0	56	2.40 to 59	1	1	0	0	0	NorUWt	Current	Yes	NotCurrent	Major/Other	Miss	2.5846	1.One
730	0	0	MSM	Yes	Private	11.1	27.4	0	3	0	14.8	0	50	2.40 to 59	2	1	0	1	0	Overwt	NotCurrent	No	NotCurrent	No	Yes	11.6198	2.Two
731	0	1	MSM	Yes	Private	13.3	26.1	0	4	0	13.5	1	67	3.>=60	3	1	1	1	0	Overwt	NotCurrent	No	NotCurrent	No	Yes	9.77439	3.>=3
732	1	0	Heterosexual	Yes	Uninsured	3	51.7	0	2	0	3	0	33	1.<40	1	0	1	1	1	Obese	Missing	Missing	Missing	Missing	Miss	2.98981	1.One
733	1	0	MSM	Yes	Private	2	28.4	0	6	0	2	0	52	2.40 to 59	1	1	1	0	1	Overwt	NotCurrent	No	NotCurrent	No	Yes	0.284744	1.One
735	1	1	Heterosexual	Yes	Private	2.4	31.3	0	3	0	2.4	1	37	1.<40	2	0	1	1	0	Obese	NotCurrent	No	NotCurrent	No	Yes	2.41211	2.Two
737	0	1		No	Public	4.4	27.7	0	3	0		0	48	2.40 to 59	1	1	1	1	0	Overwt	Current	No	NotCurrent	No	Miss	4.39985	1.One
738	1	1	MSM	Yes	Public	14.8	30.6	1	4	1	14.7	1	53	2.40 to 59	4	1	0	1	0	Obese	NotCurrent	No	NotCurrent	Major/Other	Yes	9.8976	3.>=3
739	0	0	Heterosexual	Yes	Uninsured	14.3	29.3	0	1	0	11.7	0	52	2.40 to 59	1	1	1	1	0	Overwt	Missing	Missing	Missing	Missing	Miss	3.48812	1.One
743	0	0	IVDU	Yes	Public	14.6	21.8	0	3	0	14.2	0	56	2.40 to 59	2	1	0	1	0	NorUWt	Current	No	NotCurrent	No	Yes	3.41146	2.Two
744	0	1	MSM	Yes	Private	13.7	34.7	0	2	0	14	0	58	2.40 to 59	1	1	0	1	0	Obese	NotCurrent	Missing	NotCurrent	No	No	9.62107	1.One
750	0	0	MSM	Yes	Private	14	22.4	0	3	0	13.3	0	54	2.40 to 59	1	1	1	1	0	NorUWt	Current	Missing	NotCurrent	No	No	6.51626	1.One
751	0	0	MSM	Yes	Private	14.3	27.3	1	4	0	14.3	0	53	2.40 to 59	2	1	1	1	0	Overwt	NotCurrent	Yes	NotCurrent	No	Yes	9.33085	2.Two
754	0	1	Heterosexual	Yes	Private	14.2	37.3	0	3	0	12.1	0	62	3.>=60	6	1	1	1	0	Obese	NotCurrent	No	NotCurrent	No	No	12.1126	3.>=3
756	0	0	MSM	Yes	Private	14.1	19.7	0	3	0	12.9	0	60	3.>=60	2	1	1	1	0	NorUWt	Current	Yes	Current	No	Yes	11.8634	2.Two
757	1	0	MSM	No	Private	7.1	39.5	0	3	0		0	48	2.40 to 59	2	1	0	0	0	Obese	NotCurrent	No	NotCurrent	No	Miss	5.00219	2.Two
759	0	0	Heterosexual	Yes	Public	13.9	19.2	0	2	1	13.2	0	47	2.40 to 59	1	0	0	1	0	NorUWt	Current	Missing	NotCurrent	No	No	5.71405	1.One
761	0	0	Heterosexual	Yes	Uninsured	6.7	25.7	0	3	0	6.5	0	37	1.<40	1	0	1	1	0	Overwt	Missing	Missing	Missing	Missing	Miss	0.38331	1.One
764	1	0	MSM	Yes	Public	12.7	30.2	0	2	0	11.9	0	49	2.40 to 59	1	1	1	1	0	Obese	NotCurrent	No	Missing	No	Yes	2.06987	1.One
765	0	0	MSM	Yes	Public	14	29.6	0	2	0	12.2	0	68	3.>=60	1	1	0	1	0	Overwt	NotCurrent	Yes	NotCurrent	No	Yes	9.51429	1.One
770	0	0	MSM	Yes	Private	12.3	24.1	0	2	0	13.1	0	44	2.40 to 59	1	1	0	1	0	NorUWt	NotCurrent	Yes	NotCurrent	No	Yes	1.59073	1.One
774	1	1	Heterosexual	Yes	Public	2.5	47	0	4	0	2.5	0	46	2.40 to 59	4	0	1	1	0	Obese	NotCurrent	No	NotCurrent	Major/Other	Yes	2.49151	3.>=3
776	1	0	MSM	Yes	Private	13.8	24	0	1	0	9.4	0	44	2.40 to 59	1	1	0	1	0	NorUWt	NotCurrent	No	NotCurrent	No	No	2.23141	1.One
779	1	0	Heterosexual	Yes	Public	13.6	56.8	0	3	0	12.7	0	47	2.40 to 59	2	0	1	1	0	Obese	Current	Yes	Current	No	Yes	4.71197	2.Two
780	1	0	MSM	Yes	Uninsured	13.1	25.9	0	4	0	12.5	0	55	2.40 to 59	2	1	1	1	0	Overwt	NotCurrent	No	NotCurrent	No	Yes	8.96123	2.Two
785	0	0		Yes	Public	6.1	26.1	0	3	0	4.8	0	50	2.40 to 59	2	1	1	1	0	Overwt	Missing	Missing	Missing	Missing	Miss	2.33271	2.Two
789	0	0	Heterosexual	Yes	Private	13.4	29.3	0	3	0	13.3	0	54	2.40 to 59	4	0	1	1	0	Overwt	NotCurrent	No	NotCurrent	No	Yes	14.3851	3.>=3
790	0	1	Heterosexual	Yes	Private	13.3	28.2	0	5	0	13.3	0	51	2.40 to 59	3	0	1	1	0	Overwt	NotCurrent	No	NotCurrent	No	Yes	9.06527	3.>=3
794	1	1	MSM	Yes	Public	12.7	28.7	1	5	1	12.2	1	47	2.40 to 59	2	1	1	1	0	Overwt	NotCurrent	No	Current	No	Miss	5.67298	2.Two
797	0	0	Heterosexual	Yes	Public	13.6	24.9	1	6	0	13.5	0	57	2.40 to 59	2	1	1	1	0	NorUWt	Missing	Missing	Missing	Missing	Miss	8.72029	2.Two
799	0	1	MSM	Yes	Uninsured	13.5	28.3	0	4	1	13.5	0	43	2.40 to 59	2	1	0	1	0	Overwt	NotCurrent	No	NotCurrent	No	Yes	2.39569	2.Two
800	1	0	Heterosexual	Yes	Private	13.1	25.1	0	3	0	13.4	0	56	2.40 to 59	1	0	0	1	0	Overwt	Missing	Missing	Missing	Missing	Miss	13.4158	1.One
803	0	0	MSM	Yes	Private	13	32.3	0	4	0	6.4	0	49	2.40 to 59	3	1	1	1	0	Obese	Current	No	NotCurrent	No	No	0.747454	3.>=3
805	1	1	Heterosexual	Yes	Public	13.3	17.8	0	4	1	9.5	1	67	3.>=60	3	0	0	1	0	NorUWt	Current	Yes	NotCurrent	No	Yes	5.82631	3.>=3
806	0	1	IVDU	Yes	Public	13.8	23.4	0	2	0	16.4	0	62	3.>=60	3	0	0	1	0	NorUWt	Current	No	NotCurrent	No	Yes	5.47585	3.>=3
808	0	0	MSM	Yes	Private	13.4	35.1	1	3	0	12.8	1	48	2.40 to 59	1	1	0	0	1	Obese	Missing	No	Missing	No	No	2.664	1.One
809	1	1	MSM	Yes	Uninsured	11.7	37	1	3	0	11.7	0	44	2.40 to 59	2	1	1	1	0	Obese	NotCurrent	Yes	NotCurrent	No	Yes	9.73606	2.Two
817	0	0	IVDU	Yes	Private	12.1	38.7	0	2	0	8.3	0	44	2.40 to 59	1	0	1	0	0	Obese	NotCurrent	No	NotCurrent	No	Yes	4.59972	1.One
819	0	0	MSM	Yes	Uninsured	13.3	29.3	0	3	0	13.3	0	48	2.40 to 59	2	1	1	1	0	Overwt	NotCurrent	No	NotCurrent	No	No	3.18147	2.Two
820	0	1	MSM	Yes	Public	4.4	28.9	0	2	1	13.4	1	65	3.>=60	3	1	1	1	0	Overwt	NotCurrent	No	NotCurrent	No	Miss	4.13974	3.>=3
823	0	1	Heterosexual	Yes	Public	3.9	41.9	1	3	0	3.5	1	43	2.40 to 59	3	0	1	1	0	Obese	Missing	Missing	Missing	Major/Other	Miss	3.91523	3.>=3
826	0	0	Heterosexual	Yes	Private	12.9	30	0	2	1	12.7	0	54	2.40 to 59	2	1	0	1	0	Obese	NotCurrent	No	NotCurrent	No	Yes	4.60245	2.Two
830	1	1	Heterosexual	Yes	Private	8.7	29.2	0	3	0	6.5	0	34	1.<40	1	0	0	1	0	Overwt	NotCurrent	No	NotCurrent	No	Yes	3.30741	1.One
833	1	0	Heterosexual	No	Private	12.6	29.6	1	3	0	9.4	0	60	3.>=60	2	0	1	1	0	Overwt	Missing	Missing	Missing	Missing	Miss	5.40467	2.Two
835	0	0	MSM	Yes	Private	12.8	21.4	0	2	0	12.7	0	51	2.40 to 59	1	1	0	1	0	NorUWt	Current	Yes	NotCurrent	No	Yes	0.670792	1.One
838	1	0	Heterosexual	Yes	Public	12.6	32.7	0	2	0	8.3	0	56	2.40 to 59	2	0	1	1	0	Obese	NotCurrent	No	Missing	No	Yes	10.3713	2.Two
842	1	0	Heterosexual	Yes	Public	2	22.2	1	2	0	2.1	0	50	2.40 to 59	1	1	1	1	0	NorUWt	NotCurrent	No	NotCurrent	No	Yes	1.95214	1.One
845	1	1	MSM	Yes	Private	12.4	33.7	0	4	0	8.6	0	49	2.40 to 59	3	1	0	1	0	Obese	Missing	Missing	Missing	Missing	Miss	15.5213	3.>=3
846	0	0	Heterosexual	Yes	Uninsured	3.9	27.9	0	2	0	4	0	29	1.<40	2	1	1	1	1	Overwt	NotCurrent	No	NotCurrent	No	Yes	3.88785	2.Two
847	1	0	MSM	Yes	Private	12.6	23.7	0	3	0	7.9	0	51	2.40 to 59	1	1	0	1	0	NorUWt	NotCurrent	No	NotCurrent	No	Yes	1.30599	1.One
853	0	0	Heterosexual	Yes	Public	12.3	17.7	0	3	0	10.2	0	46	2.40 to 59	1	0	1	1	0	NorUWt	NotCurrent	No	NotCurrent	No	Yes	1.09243	1.One
855	0	0	MSM	Yes	Private	10.9	24.4	0	4	0	12.6	0	49	2.40 to 59	2	1	1	1	0	NorUWt	Current	Yes	NotCurrent	No	No	5.69762	2.Two
856	0	0	MSM	Yes	Private	12.4	25.6	0	2	0	10.8	0	54	2.40 to 59	1	1	0	1	0	Overwt	NotCurrent	No	NotCurrent	No	No	11.8826	1.One
857	1	0	Heterosexual	Yes	Private	12	29.1	1	2	0	3.6	0	62	3.>=60	3	0	1	1	0	Overwt	NotCurrent	No	NotCurrent	No	Yes	12.0633	3.>=3
861	0	0	MSM	Yes	Public	12.2	29.1	0	3	0	12.7	0	59	2.40 to 59	1	1	0	1	0	Overwt	Current	Yes	NotCurrent	Major/Other	No	11.3624	1.One
863	0	0	MSM	Yes	Private	12.1	29.5	0	2	0	10.4	0	56	2.40 to 59	1	1	0	1	0	Overwt	NotCurrent	No	NotCurrent	No	Yes	1.13076	1.One
868	1	0	MSM	Yes	Private	12.2	22.1	0	3	0	11.7	0	53	2.40 to 59	2	1	0	1	0	NorUWt	Current	No	NotCurrent	No	Yes	4.61888	2.Two
869	0	0	Heterosexual	Yes	Public	3.4	42.8	1	4	0	3.6	1	58	2.40 to 59	1	0	1	1	0	Obese	NotCurrent	No	NotCurrent	No	Yes	3.3786	1.One
870	1	0	Heterosexual	Yes	Public	11.8	22.3	0	2	0	11.8	0	57	2.40 to 59	2	1	1	1	0	NorUWt	Missing	Missing	Missing	Missing	Miss	2.664	2.Two
872	0	0	Heterosexual	Yes	Public	3.2	40.8	0	8	0	3.6	0	37	1.<40	2	0	1	0	1	Obese	Missing	Missing	Missing	Missing	Miss	3.48812	2.Two
874	0	0	Heterosexual	Yes	Private	8.8	23.7	0	3	0	8.7	0	40	2.40 to 59	1	0	1	1	0	NorUWt	NotCurrent	No	NotCurrent	No	Yes	0.977439	1.One
875	1	1	Heterosexual	Yes	Private	8.1	27.2	1	2	1	8.2	0	60	3.>=60	4	1	1	1	0	Overwt	Current	No	NotCurrent	No	Yes	8.1508	3.>=3
877	0	0	MSM	Yes	Uninsured	7	30.5	0	8	0	6.8	0	31	1.<40	2	1	0	1	0	Obese	NotCurrent	Yes	Current	No	No	5.50049	2.Two
878	1	1	MSM	Yes	Private	11.7	22.1	0	3	0	8.3	0	49	2.40 to 59	1	1	0	1	0	NorUWt	NotCurrent	No	NotCurrent	No	Yes	11.2912	1.One
879	0	1	MSM	Yes	Private	10.1	23.2	0	4	0	11.2	1	45	2.40 to 59	4	1	0	1	0	NorUWt	NotCurrent	No	NotCurrent	No	Yes	6.42044	3.>=3
880	1	1	MSM	Yes	Public	11.4	33.7	1	2	0	11.3	1	78	3.>=60	3	1	0	0	0	Obese	Missing	Missing	Missing	Missing	Miss	13.2707	3.>=3
885	0	0	MSM	Yes	Private	4.3	29.8	0	6	0	3.5	0	34	1.<40	1	1	1	1	0	Overwt	NotCurrent	No	NotCurrent	No	Yes	4.3314	1.One
887	0	1	Heterosexual	Yes	Public	9.1	28.1	0	3	1	8.2	1	61	3.>=60	3	1	1	1	0	Overwt	NotCurrent	No	NotCurrent	Major/Other	No	9.1036	3.>=3
888	0	1	MSM	Yes	Uninsured	6.7	38	0	5	0	3.8	0	46	2.40 to 59	2	1	0	1	0	Obese	Current	No	NotCurrent	Major/Other	Yes	6.37937	2.Two
892	1	1	Heterosexual	Yes	Public	7.1	27.6	0	7	1	7.6	0	55	2.40 to 59	2	1	0	1	0	Overwt	NotCurrent	Yes	NotCurrent	No	No	5.40467	2.Two
895	1	0	MSM	No	Private	10.2	25.1	0	1	0	13.8	0	57	2.40 to 59	3	1	0		1	Overwt	Missing	Missing	Missing	Missing	Miss	5.3855	3.>=3
896	1	0	MSM	Yes	Uninsured	3.3	32.2	0	6	0	3.2	0	30	1.<40	2	1	1	1	0	Obese	NotCurrent	No	NotCurrent	No	Yes	3.33479	2.Two
897	1	1	MSM	Yes	Private	11.6	41.7	0	3	0	6.1	0	51	2.40 to 59	2	1	0	1	0	Obese	Missing	Missing	Missing	Missing	Miss	2.76257	2.Two
900	1	1	Heterosexual	Yes	Private	11.1	35.8	0	2	0	11	0	47	2.40 to 59	1	1	0	1	0	Obese	NotCurrent	No	NotCurrent	No	Yes	6.59293	1.One
901	1	0	IVDU	Yes	Private	11.1	48.5	0	3	0	11	0	58	2.40 to 59	2	0	1	1	0	Obese	Current	No	NotCurrent	No	Yes	9.84832	2.Two
903	0	0	MSM	Yes	Private	11.2	32.2	0	2	0	11.1	0	47	2.40 to 59	1	1	0	1	0	Obese	NotCurrent	No	NotCurrent	No	Yes	0.51473	1.One
905	1	0	Heterosexual	Yes	Public	11.3	24.5	1	3	0	8.1	0	59	2.40 to 59	2	1	1	1	0	NorUWt	NotCurrent	No	NotCurrent	Major/Other	Yes	4.6928	2.Two
906	0	0	Heterosexual	Yes	Private	11.1	26.9	0	3	1	10.9	1	61	3.>=60	1	1	0	1	0	Overwt	Missing	No	Missing	No	Miss	10.9818	1.One
910	1	1	MSM	No	Uninsured	8.2	29.9	0	2	0		1	55	2.40 to 59	3	1	1	1	0	Overwt	Current	No	NotCurrent	No	Miss	7.62786	3.>=3
913	0	1	IVDU	Yes	Private	11	33.1	0	5	0	13.8	1	66	3.>=60	1	1	1	1	0	Obese	NotCurrent	No	NotCurrent	No	Yes	8.45471	1.One
916	0	1	Heterosexual	Yes	Uninsured	11	39.7	0	4	0	10.2	0	57	2.40 to 59	1	0	1	0	0	Obese	NotCurrent	Yes	NotCurrent	No	Miss	11.1735	1.One
921	1	0	Heterosexual	Yes	Private	10.9	33	0	3	0	10.4	0	53	2.40 to 59	2	0	1	1	0	Obese	NotCurrent	No	NotCurrent	No	Yes	7.40061	2.Two
922	0	0	Heterosexual	Yes	Private	10.6	28.2	0	4	0	10.6	0	47	2.40 to 59	3	1	1	1	0	Overwt	NotCurrent	No	NotCurrent	No	Yes	9.04337	3.>=3
924	1	1	MSM	Yes	Public	5.1	23	0	5	0	5.1	1	47	2.40 to 59	2	1	1	0	1	NorUWt	NotCurrent	No	NotCurrent	Major/Other	Yes	5.22122	2.Two
927	0	0	MSM	Yes	Public	9.6	37.7	1	3	0	7.7	0	58	2.40 to 59	3	1	1	1	0	Obese	Missing	Missing	Missing	Missing	Miss	9.64845	3.>=3
928	1	0	MSM	Yes	Uninsured	10.8	27.8	0	4	0	3.7	0	35	1.<40	1	1	1	1	0	Overwt	Current	Yes	NotCurrent	Major/Other	Miss	1.16909	1.One
929	1	0	MSM	Yes	Private	10.6	29.5	0	4	0	11.9	0	59	2.40 to 59	2	1	0	1	0	Overwt	NotCurrent	Yes	NotCurrent	No	Yes	10.27	2.Two
930	1	1	MSM	Yes	Uninsured	10.8	28.8	0	3	0	9.9	0	47	2.40 to 59	4	1	1	1	0	Overwt	Missing	Missing	Missing	Missing	Miss	9.00778	3.>=3
931	1	0	MSM	Yes	Uninsured	7.8	18.5	1	3	0	7.8	0	41	2.40 to 59	1	1	1	1	0	NorUWt	Current	No	NotCurrent	No	No	4.06308	1.One
932	0	1	Heterosexual	Yes	Public	10.5	28.1	0	3	1	12.2	1	74	3.>=60	3	0	1	1	0	Overwt	NotCurrent	No	NotCurrent	No	Yes	9.82368	3.>=3
933	1	1	MSM	Yes	Uninsured	10.7	29.8	0	3	0	9.9	0	60	3.>=60	4	1	1	1	0	Overwt	NotCurrent	No	NotCurrent	No	Yes	9.94415	3.>=3
937	1	0	MSM	Yes	Uninsured	1.5	52	0	3	0	1.4	0	27	1.<40	2	1	1	1	0	Obese	Current	No	Current	Major/Other	No	1.473	2.Two
939	0	1	MSM	Yes	Private	10.7	23.1	0	3	0	10.6	0	45	2.40 to 59	2	1	0	1	0	NorUWt	NotCurrent	Yes	NotCurrent	No	Yes	3.78929	2.Two
940	1	0	Heterosexual	Yes	Public	10.1	22.1	0	1	0	11	0	75	3.>=60	2	0	1	1	0	NorUWt	Missing	Missing	Missing	Missing	Miss	11.0448	2.Two
941	0	1	IVDU	Yes	Public	10.5	17	0	4	0	9.9	1	61	3.>=60	1	1	0	1	0	NorUWt	Missing	Missing	Missing	Missing	Miss	10.6286	1.One
944	0	0	MSM	Yes	Private	10.7	26.8	0	2	0	10.6	0	49	2.40 to 59	2	1	0	1	0	Overwt	Missing	Missing	Missing	Missing	Miss	3.23897	2.Two
945	1	0	MSM	Yes	Private	6.2	29.4	0	2	0	3.7	0	43	2.40 to 59	2	1	0	1	0	Overwt	NotCurrent	Yes	NotCurrent	No	Yes	4.42723	2.Two
951	1	0	Heterosexual	Yes	Public	10	36.4	1	3	0	8.6	1	68	3.>=60	3	0	1	0	0	Obese	NotCurrent	No	NotCurrent	Major/Other	Yes	10.1303	3.>=3
952	1	0	MSM	Yes	Private	10.4	30.4	0	2	0	7.2	0	50	2.40 to 59	3	1	0	1	0	Obese	NotCurrent	No	NotCurrent	No	Yes	8.39448	3.>=3
954	1	1	MSM	Yes	Public	10.3	25.3	0	3	0	10.1	0	59	2.40 to 59	2	1	0	1	0	Overwt	NotCurrent	No	NotCurrent	No	Yes	7.16241	2.Two
958	1	0	MSM	Yes	Public	1.6	23.4	0	2	0	1.7	0	33	1.<40	1	1	1	1	0	NorUWt	Current	Yes	NotCurrent	Major/Other	Yes	1.03494	1.One
961	0	1	MSM	Yes	Private	10.3	22.9	0	3	0	10.1	1	53	2.40 to 59	2	1	0	1	0	NorUWt	Current	No	NotCurrent	No	Yes	3.20885	2.Two
964	0	0	MSM	Yes	Private	10.2	26.4	0	3	0	9.7	9	54	2.40 to 59	2	1	0			Overwt	Missing	Missing	Missing	Missing	Miss	5.03778	2.Two
966	0	0	Heterosexual	Yes	Private	2.5	24.8	0	3	0	2.4	0	39	1.<40	1	1	1	1	0	NorUWt	NotCurrent	No	NotCurrent	No	Yes	0.325813	1.One
973	0	0	Heterosexual	Yes	Private	10	21.8	0	2	0	9.9	0	43	2.40 to 59	2	0	1	1	0	NorUWt	Current	No	NotCurrent	No	No	0.900778	2.Two
974	0	1	Heterosexual	Yes	Uninsured	4	30.1	0	2	0	3.9	1	57	2.40 to 59	7	0	1	1	0	Obese	NotCurrent	No	NotCurrent	No	Yes	3.98642	3.>=3
978	0	0	MSM	Yes	Private	9.9	33.4	0	2	1	9.1	0	60	3.>=60	3	1	0	1	0	Obese	NotCurrent	No	NotCurrent	No	Yes	9.59917	3.>=3
979	0	0	MSM	Yes	Uninsured	8.6	31.8	0	3	0	8.2	0	42	2.40 to 59	1	1	1	1	0	Obese	NotCurrent	Yes	NotCurrent	No	No	1.49491	1.One
980	0	1	Heterosexual	Yes	Private	9.5	27.8	0	3	0	9.6	0	63	3.>=60	2	1	0	1	0	Overwt	Missing	Missing	Missing	Missing	Miss	4.65721	2.Two
982	1	0	Heterosexual	Yes	Public	9.8	25.6	0	3	0	9.7	0	52	2.40 to 59	1	1	0	1	0	Overwt	Current	Yes	NotCurrent	No	Yes	9.21586	1.One
986	1	1	MSM	Yes	Public	9.7	24.2	0	4	1	8.5	0	59	2.40 to 59	2	1	1	1	0	NorUWt	NotCurrent	No	NotCurrent	No	Yes	9.45953	2.Two
988	1	0	Heterosexual	Yes	Uninsured	9.5	50.6	0	3	0	10.1	0	45	2.40 to 59	1	0	0	0	0	Obese	NotCurrent	Yes	NotCurrent	No	Yes	2.62293	1.One
989	1	0	MSM	Yes	Uninsured	8	32.5	0	2	0	6.4	0	43	2.40 to 59	1	1	0	1	0	Obese	NotCurrent	No	NotCurrent	No	No	3.2773	1.One
992	1	0	MSM	Yes	Private	1.2	26	0	3	0	1.2	1	64	3.>=60	1	1	0	1	0	Overwt	Current	No	NotCurrent	Major/Other	Yes	2.16022	1.One
993	0	0	MSM	Yes	Private	9.6	30.5	1	1	0	9.5	0	40	2.40 to 59	2	1	0	1	0	Obese	NotCurrent	No	NotCurrent	No	Yes	6.97623	2.Two
994	0	0	MSM	Yes	Private	6.8	36.4	1	3	1	7	0	51	2.40 to 59	1	1	0	1	0	Obese	Current	No	NotCurrent	Major/Other	Yes	9.38287	1.One
996	0	0	MSM	Yes	Uninsured	9.7	29.2	0	4	0	0.2	0	62	3.>=60	1	1	1	1	0	Overwt	NotCurrent	No	NotCurrent	No	Miss	0.306648	1.One
997	1	1	Heterosexual	Yes	Public	9.5	37.9	0	2	0	7.9	1	59	2.40 to 59	3	0	1	1	0	Obese	NotCurrent	Yes	NotCurrent	No	Yes	9.19943	3.>=3
998	0	0	MSM	Yes	Private	8.9	26.9	0	3	0	8.9	0	33	1.<40	3	1	1	0	1	Overwt	NotCurrent	No	NotCurrent	No	No	6.45877	3.>=3
1001	0	0	MSM	Yes	Private	9.6	30.5	1	2	0	10.2	0	53	2.40 to 59	3	1	0	1	0	Obese	NotCurrent	No	NotCurrent	No	No	5.02136	3.>=3
1002	1	0	MSM	Yes	Private	9.5	32.2	0	2	0	9	0	41	2.40 to 59	3	1	1	1	0	Obese	Missing	No	NotCurrent	No	Yes	7.00909	3.>=3
1003	1	0	Heterosexual	Yes	Private	3.7	34.6	0	3	0	3.6	0	30	1.<40	2	1	1	1	0	Obese	NotCurrent	No	NotCurrent	No	Yes	5.71953	2.Two
1006	0	0	Heterosexual	Yes	Public	7.4	30.9	0	2	0	7.4	0	34	1.<40	1	1	1	1	0	Obese	Current	No	NotCurrent	No	Yes	1.17731	1.One
1011	1	0	Heterosexual	Yes	Public	9	21.8	0	3	0	9	0	53	2.40 to 59	1	1	0	1	0	NorUWt	Current	Yes	NotCurrent	Major/Other	Yes	1.34158	1.One
1012	0	0	Heterosexual	Yes	Private	8.2	39.2	0	2	0	2.7	0	50	2.40 to 59	1	1	1	0	0	Obese	NotCurrent	No	NotCurrent	No	Yes	1.86453	1.One
1013	0	0	MSM	Yes	Public	9	26.4	0	3	0	9.3	0	49	2.40 to 59	1	1	1	1	0	Overwt	Current	No	Current	No	Yes	2.03154	1.One
1016	1	1	Heterosexual	Yes	Public	9.1	23.9	0	5	1	9.3	1	79	3.>=60	1	1	0	1	0	NorUWt	Missing	Missing	Missing	Missing	Miss	8.98861	1.One
1017	1	0	MSM	Yes	Uninsured	4.2	23.1	0	2	0	1.9	0	45	2.40 to 59	3	1	0	1	0	NorUWt	Missing	Missing	Missing	Missing	Miss	4.17534	3.>=3
1021	0	0	MSM	Yes	Private	5.7	23.8	0	2	0	2	0	37	1.<40	2	1	0	1	0	NorUWt	NotCurrent	No	NotCurrent	No	Yes	7.63607	2.Two
1028	1	1	Heterosexual	Yes	Uninsured	4	40	1	14	0	1.2	0	43	2.40 to 59	2	0	1	1	0	Obese	NotCurrent	No	NotCurrent	No	Yes	4.02475	2.Two
1029	1	1	MSM	Yes	Uninsured	8.9	30.4	0	3	0	5.1	0	41	2.40 to 59	3	1	0	1	0	Obese	NotCurrent	No	NotCurrent	No	No	8.89278	3.>=3
1030	1	0	MSM	Yes	Private	8.6	33.7	1	3	0	8.5	0	62	3.>=60	3	1	0	1	0	Obese	NotCurrent	No	NotCurrent	No	Yes	8.85445	3.>=3
1039	0	0	MSM	Yes	Private	8.6	25.6	1	2	0	8.6	0	53	2.40 to 59	2	1	0	1	0	Overwt	NotCurrent	No	NotCurrent	No	Yes	8.45198	2.Two
1041	1	0	MSM	Yes	Public	8.8	30.2	0	5	0	8.7	1	53	2.40 to 59	1	1	1	1	0	Obese	NotCurrent	Yes	NotCurrent	No	Yes	3.60311	1.One
1043	1	1	MSM	Yes	Uninsured	8.5	27.7	0	5	1	8.5	0	48	2.40 to 59	3	1	0	1	0	Overwt	Missing	Missing	Missing	Missing	Miss	2.70233	3.>=3
1051	1	0	MSM	Yes	Public	8.2	26.6	0	3	0	7.8	0	49	2.40 to 59	1	1	0	1	0	Overwt	Current	No	NotCurrent	No	Yes	9.26514	1.One
1054	1	0	MSM	Yes	Private	7.8	22.8	0	3	0	7.8	0	46	2.40 to 59	2	1	0	1	0	NorUWt	Missing	Missing	Missing	Missing	Miss	7.81952	2.Two
1056	0	1	Heterosexual	Yes	Public	8.2	22.6	0	6	1	8.1	1	73	3.>=60	4	0	1	1	0	NorUWt	NotCurrent	No	NotCurrent	No	Yes	8.22199	3.>=3
1057	0	1	MSM	Yes	Public	5.7	22.8	0	2	0	4.2	1	41	2.40 to 59	2	1	1	1	0	NorUWt	Current	No	NotCurrent	No	Yes	5.71405	2.Two
1060	1	0	MSM	Yes	Private	8.4	26	0	2	0	7.5	0	42	2.40 to 59	1	1	1	1	0	Overwt	Missing	No	Missing	No	Yes	6.01796	1.One
1061	1	0	MSM	Yes	Uninsured	6.4	35.2	1	5	0	6.4	0	34	1.<40	2	1	1	1	0	Obese	NotCurrent	No	NotCurrent	No	Yes	6.37937	2.Two
1063	0	0	MSM	Yes	Uninsured	8.3	27.5	0	4	0	10.9	0	38	1.<40	1	1	0	0	0	Overwt	Current	No	NotCurrent	Major/Other	No	1.28409	1.One
1065	0	0	MSM	Yes	Private	4.4	34.1	0	3	1	4.4	0	50	2.40 to 59	1	1	0	1	0	Obese	NotCurrent	No	NotCurrent	No	Yes	4.3095	1.One
1066	1	0	IVDU	No	Uninsured	1.2	26	0	5	0	0	0	38	1.<40	1	1	1	0	0	Overwt	Missing	Missing	Missing	Missing	Miss	0.80495	1.One
1069	1	1	MSM	Yes	Public	4.2	31.1	0	4	0	4.3	0	55	2.40 to 59	2	1	0	1	1	Obese	Missing	Missing	Missing	Missing	Miss	4.24926	2.Two
1071	1	1	MSM	Yes	Public	7	25.3	1	5	0	9.8	0	54	2.40 to 59	2	1	0	1	0	Overwt	Missing	Missing	Missing	Missing	Miss	7.11587	2.Two
1074	1	0	MSM	Yes	Public	8.1	21	0	2	1	8.1	0	50	2.40 to 59	1	1	0	1	0	NorUWt	Missing	Missing	Missing	Missing	Miss	5.26229	1.One
1077	0	0	Heterosexual	Yes	Uninsured	8	17.6	0	2	0	7.8	0	55	2.40 to 59	2	0	1	1	0	NorUWt	NotCurrent	No	NotCurrent	No	Yes	7.09123	2.Two
1079	0	1	MSM	Yes	Private	4.1	27.7	0	3	0	3.8	0	47	2.40 to 59	1	1	0	1	0	Overwt	Missing	Missing	Missing	Missing	Miss	4.1151	1.One
1082	0	0	MSM	Yes	Private	6.2	31.6	0	5	0	5.7	0	28	1.<40	1	1	1	1	0	Obese	Current	No	NotCurrent	No	No	6.18771	1.One
1084	0	0	MSM	Yes	Private	8.2	32.1	0	3	0	8.2	0	48	2.40 to 59	1	1	1	1	0	Obese	NotCurrent	No	NotCurrent	No	Yes	13.832	1.One
1086	0	1	IVDU	Yes	Public	7.7	24.9	0	4	0	7.1	1	51	2.40 to 59	4	1	1	1	0	NorUWt	Current	Yes	Current	No	No	7.74559	3.>=3
1091	0	0	IVDU	Yes	Uninsured	7.9	29.2	0	3	0	7.8	0	52	2.40 to 59	1	1	0	1	0	Overwt	Current	No	NotCurrent	No	Yes	7.72369	1.One
1101	0	0	MSM	Yes	Private	7.6	27.1	0	6	0	7.6	0	45	2.40 to 59	1	1	0	1	0	Overwt	NotCurrent	No	Missing	No	Yes	7.6087	1.One
1104	0	1	Heterosexual	Yes	Private	4.1	19.6	0	3	1	4.1	0	56	2.40 to 59	3	1	1	1	0	NorUWt	NotCurrent	No	NotCurrent	Major/Other	Yes	4.06308	3.>=3
1105	0	1	Heterosexual	Yes	Uninsured	7.7	41.6	0	2	0	6.8	0	52	2.40 to 59	1	0	0	1	0	Obese	NotCurrent	No	NotCurrent	Major/Other	No	5.71131	1.One
1106	1	0	MSM	Yes	Private	7.5	24.8	0	2	0	6.5	0	45	2.40 to 59	1	1	1	1	0	NorUWt	NotCurrent	No	NotCurrent	No	Yes	1.18826	1.One
1107	0	0	MSM	Yes	Uninsured	7.7	32.9	0	2	0	7.7	0	46	2.40 to 59	3	1	1	1	0	Obese	NotCurrent	No	NotCurrent	No	Yes	7.35954	3.>=3
1108	1	0	IVDU	Yes	Private	7.7	26.8	0	2	0	7.7	0	49	2.40 to 59	2	1	0	1	0	Overwt	NotCurrent	Yes	NotCurrent	No	Yes	11.9182	2.Two
1112	1	1	Heterosexual	Yes	Uninsured	7.7	46.6	0	4	0	7.8	0	49	2.40 to 59	1	0	1	1	0	Obese	NotCurrent	No	NotCurrent	Major/Other	Yes	1.5086	1.One
1116	1	1	IVDU	Yes	Public	8	26.1	1	2	0	17	0	58	2.40 to 59	6	1	1	0	1	Overwt	Missing	Missing	Missing	Missing	Miss	2.7215	3.>=3
1118	1	0	MSM	Yes	Private	7.3	30.2	0	2	0	5.7	0	49	2.40 to 59	2	1	1	1	0	Obese	NotCurrent	No	NotCurrent	No	Yes	5.62644	2.Two
1121	1	1	Heterosexual	Yes	Public	7.3	24.4	0	4	0	7.3	0	67	3.>=60	2	0	1	1	0	NorUWt	NotCurrent	No	NotCurrent	Major/Other	Yes	6.4971	2.Two
1124	0	0	MSM	Yes	Private	7.3	30.6	0	2	0	7.3	0	38	1.<40	3	1	1	1	0	Obese	Missing	Missing	Missing	Missing	Miss	4.8872	3.>=3
1126	1	0	MSM	Yes	Private	6.1	23.7	0	3	0	6.9	0	54	2.40 to 59	1	1	0	1	0	NorUWt	NotCurrent	No	NotCurrent	Major/Other	No	1.87822	1.One
1127	0	0	Heterosexual	Yes	Uninsured	6.9	31.8	0	4	0	6.9	0	46	2.40 to 59	2	1	1	1	0	Obese	NotCurrent	Yes	NotCurrent	No	Yes	5.23491	2.Two
1131	0	0	MSM	Yes	Private	6.8	33.2	0	4	0	1.5	0	44	2.40 to 59	2	1	1	1	0	Obese	Current	No	NotCurrent	Major/Other	No	3.59216	2.Two
1136	0	0	Heterosexual	Yes	Uninsured	6.1	41.5	1	3	0	6	1	46	2.40 to 59	1	0	0	1	0	Obese	NotCurrent	No	NotCurrent	Major/Other	Yes	9.07896	1.One
1137	1	0	IVDU	Yes	Uninsured	5.6	26.3	0	2	0	4	0	43	2.40 to 59	1	1	0	1	0	Overwt	Current	Yes	NotCurrent	No	Yes	1.62907	1.One
1140	1	0	MSM	Yes	Private	6.6	34.9	0	2	0	6.6	0	64	3.>=60	2	1	0	1	0	Obese	NotCurrent	No	NotCurrent	No	Yes	6.57376	2.Two
1143	1	0	Heterosexual	Yes	Uninsured	7.3	33.3	0	2	0	7.3	0	49	2.40 to 59	1	1	1	1	0	Obese	Missing	Missing	Missing	Missing	Miss	1.43741	1.One
1144	1	1	Heterosexual	No	Private	7.3	21.7	0	4	0		0	62	3.>=60	1	0	0	0	0	NorUWt	NotCurrent	Missing	NotCurrent	No	Miss	3.86048	1.One
1146	1	0	MSM	Yes	Private	7.3	28.6	0	2	0	7.2	0	51	2.40 to 59	2	1	0	1	0	Overwt	NotCurrent	Yes	NotCurrent	No	Yes	6.4396	2.Two
1147	0	0	MSM	Yes	Private	4.6	28	0	3	0	6.6	0	52	2.40 to 59	1	1	0	1	0	Overwt	NotCurrent	No	NotCurrent	No	Yes	3.85226	1.One
1148	1	1	MSM	Yes	Private	6.8	18.8	0	3	0	8.7	1	66	3.>=60	1	1	0	1	0	NorUWt	Missing	Missing	Missing	No	Miss	8.74493	1.One
1149	0	1	IVDU	Yes	Private	7.1	24.3	0	1	0	7.9	0	46	2.40 to 59	1	1	0	1	0	NorUWt	Missing	Missing	Missing	Missing	Miss	7.37597	1.One
1152	1	0	Heterosexual	Yes	Private	3.3	30.8	0	4	0	6.9	1	53	2.40 to 59	1	1	1	1	0	Obese	Current	No	NotCurrent	No	Yes	4.88994	1.One
1153	0	0	Heterosexual	Yes	Public	4.4	27.4	0	6	0	4.3	0	47	2.40 to 59	1	1	1	1	0	Overwt	NotCurrent	No	NotCurrent	No	Yes	2.39569	1.One
1158	1	0	IVDU	Yes	Public	7.2	45.5	1	3	0	8.1	0	49	2.40 to 59	2	0	1	1	0	Obese	NotCurrent	No	NotCurrent	No	Yes	6.99266	2.Two
1160	1	0	MSM	Yes	Private	7.1	27.3	0	2	0	7.1	0	38	1.<40	2	1	1	1	0	Overwt	NotCurrent	Missing	NotCurrent	No	Yes	6.76541	2.Two
1164	1	0	MSM	Yes	Private	6.7	30.3	0	4	0	6.7	0	49	2.40 to 59	2	1	0	1	0	Obese	NotCurrent	Yes	NotCurrent	No	Yes	6.72161	2.Two
1166	0	0	MSM	Yes	Public	6.8	30.1	0	2	0	6.6	0	36	1.<40	1	1	1	1	0	Obese	NotCurrent	No	NotCurrent	No	Yes	4.44365	1.One
1168	1	0	Heterosexual	Yes	Private	6.8	24.4	0	3	0	6.8	0	33	1.<40	1	1	0	1	0	NorUWt	NotCurrent	No	NotCurrent	No	No	0.824116	1.One
1170	1	0	MSM	Yes	Private	5	34.6	0	3	0	5	0	44	2.40 to 59	1	1	1	1	0	Obese	NotCurrent	No	NotCurrent	No	Yes	2.01238	1.One
1171	1	0	MSM	Yes	Uninsured	6.5	22.8	0	2	0	5.7	0	32	1.<40	1	1	1	1	0	NorUWt	NotCurrent	No	NotCurrent	No	Yes	2.47235	1.One
1173	1	0	Heterosexual	Yes	Private	6.8	29.7	0	3	0	10.8	0	61	3.>=60	2	0	1	1	0	Overwt	Missing	Missing	Missing	Missing	Miss	6.81196	2.Two
1176	1	0	MSM	Yes	Private	5.8	38.8	0	3	0	5	0	28	1.<40	2	1	0	1	0	Obese	NotCurrent	No	NotCurrent	No	Yes	3.76739	2.Two
1179	0	1	MSM	Yes	Public	6.7	28.8	0	3	0	6.7	0	57	2.40 to 59	2	1	0	1	0	Overwt	NotCurrent	Yes	NotCurrent	Major/Other	Yes	4.43818	2.Two
1184	1	0	MSM	Yes	Private	6.7	24.4	0	2	0	6.7	0	65	3.>=60	1	1	0	1	0	NorUWt	NotCurrent	No	NotCurrent	No	Yes	6.09462	1.One
1185	1	0	IVDU	Yes	Public	6.5	22.1	0	3	0	10.3	0	48	2.40 to 59	1	1	0	1	0	NorUWt	NotCurrent	No	NotCurrent	No	Yes	4.8297	1.One
1190	0	1	Heterosexual	Yes	Uninsured	6.4	24.2	0	3	0	6.4	0	64	3.>=60	4	1	1	1	0	NorUWt	NotCurrent	No	NotCurrent	No	Yes	6.3821	3.>=3
1193	0	1	IVDU	Yes	Public	4	32.3	0	3	0	4	0	50	2.40 to 59	5	1	1	1	0	Obese	Current	No	NotCurrent	Major/Other	Yes	3.9919	3.>=3
1194	0	0	MSM	Yes	Private	6.6	27.1	0	3	0	6.6	0	57	2.40 to 59	1	1	1	1	0	Overwt	NotCurrent	No	NotCurrent	No	Yes	6.67233	1.One
1195	0	0	Heterosexual	Yes	Private	5.2	57.2	1	4	0	5.2	1	50	2.40 to 59	3	0	0	1	0	Obese	Missing	Missing	Missing	Missing	Miss	4.38616	3.>=3
1196	1	0	Heterosexual	Yes	Private	6.1	29.8	0	2	0	6.1	0	52	2.40 to 59	2	1	1	1	0	Overwt	Missing	Missing	Missing	Missing	Miss	6.65316	2.Two
1200	1	0	MSM	Yes	Public	6.4	36.2	0	2	0	3	0	56	2.40 to 59	2	1	0	1	0	Obese	NotCurrent	No	Missing	Major/Other	Yes	6.916	2.Two
1202	0	1	Heterosexual	Yes	Public	6.6	42.1	0	3	0	6.5	0	61	3.>=60	5	1	1	1	0	Obese	NotCurrent	Missing	NotCurrent	No	Yes	6.57376	3.>=3
1203	1	0	Heterosexual	Yes	Private	6.5	31.4	0	2	0	6.5	0	54	2.40 to 59	2	0	1	1	0	Obese	NotCurrent	No	NotCurrent	No	Yes	6.53543	2.Two
1204	1	0	MSM	Yes	Public	10	40.1	1	3	0	9.8	0	53	2.40 to 59	2	1	0	1	0	Obese	NotCurrent	Yes	Missing	No	No	9.96605	2.Two
1205	1	0	Heterosexual	Yes	Uninsured	6.3	29.5	0	3	0	6.2	0	42	2.40 to 59	1	1	1	1	0	Overwt	NotCurrent	No	NotCurrent	No	Yes	2.54901	1.One
1208	0	0	Heterosexual	Yes	Public	6.3	24.4	1	3	0	6.3	1	54	2.40 to 59	2	0	1	1	0	NorUWt	Missing	Missing	Missing	Missing	Miss	6.30544	2.Two
1216	1	1	Heterosexual	Yes	Public	6.2	37.2	0	2	0	9.9	0	47	2.40 to 59	1	0	1	1	0	Obese	NotCurrent	No	NotCurrent	No	Yes	2.68043	1.One
1218	0	0	Heterosexual	Yes	Private	6.2	25.3	0	3	0	6.2	0	55	2.40 to 59	1	1	0	1	0	Overwt	Current	No	NotCurrent	No	Yes	1.53324	1.One
1220	0	1	MSM	Yes	Public	6.2	22.1	0	3	0	9.2	0	51	2.40 to 59	4	1	1	1	0	NorUWt	NotCurrent	No	NotCurrent	No	Miss	6.27806	3.>=3
1224	0	0	IVDU	Yes	Public	6.2	22.1	0	3	0	6.5	0	60	3.>=60	3	1	0	1	0	NorUWt	NotCurrent	No	Current	No	Yes	12.1701	3.>=3
1233	1	0	Heterosexual	Yes	Public	5.9	27.9	0	3	0	5.9	0	62	3.>=60	2	0	0	1	0	Overwt	NotCurrent	No	NotCurrent	Major/Other	Miss	5.87833	2.Two
1237	0	0	Heterosexual	Yes	Private	5.7	48.4	0	2	0	5.7	0	60	3.>=60	1	0	0	1	0	Obese	NotCurrent	No	NotCurrent	No	Yes	0.421641	1.One
1239	0	0	Heterosexual	Yes	Uninsured	6.2	21.8	0	4	0	6.2	0	57	2.40 to 59	1	1	1	1	0	NorUWt	Missing	Missing	Missing	Missing	Miss	0.421641	1.One
1240	1	1		Yes	Public	6.1	25.8	0	4	0	6.8	0	27	1.<40	1	1	1	1	0	Overwt	Current	No	NotCurrent	No	No	10.1358	1.One
1248	0	0	Heterosexual	Yes	Public	5.9	31.4	0	2	0	6.1	0	52	2.40 to 59	1	1	1	1	0	Obese	Current	No	NotCurrent	No	No	1.36075	1.One
1254	0	1	MSM	Yes	Public	5.7	34.6	1	3	0	3.1	0	28	1.<40	1	1	1	1	0	Obese	NotCurrent	No	NotCurrent	Major/Other	Yes	4.94469	1.One
1255	0	0		Yes	Private	1.2	32.7	0	3	0	1.2	0	37	1.<40	3	1	0	1	0	Obese	Missing	Missing	Missing	Missing	Miss	1.78239	3.>=3
1258	0	0	Heterosexual	Yes	Uninsured	5.7	36.5	0	4	0	5.2	0	47	2.40 to 59	2	1	1	1	0	Obese	NotCurrent	No	NotCurrent	No	Yes	5.68667	2.Two
1259	0	0	Heterosexual	Yes	Private	5	26.3	0	4	0	5	0	51	2.40 to 59	1	1	1	1	0	Overwt	Missing	Missing	Missing	Missing	Miss	4.15891	1.One
1264	1	0	MSM	Yes	Private	5.8	21.1	0	2	0	5.7	0	35	1.<40	2	1	0	1	0	NorUWt	Missing	Missing	Missing	Missing	Miss	5.09802	2.Two
1269	1	0	MSM	Yes	Uninsured	5.2	24.4	0	3	0	1.5	1	63	3.>=60	2	1	0	1	0	NorUWt	Current	No	NotCurrent	No	Yes	2.75983	2.Two
1271	1	0	MSM	Yes	Uninsured	5.7	24.8	0	3	0	5.3	0	40	2.40 to 59	2	1	1	1	0	NorUWt	NotCurrent	Yes	NotCurrent	No	Yes	1.6099	2.Two
1277	1	1	MSM	Yes	Public	5.9	39.8	0	3	0	5.9	0	40	2.40 to 59	1	1	1	1	0	Obese	NotCurrent	Missing	NotCurrent	No	Yes	1.76322	1.One
1278	1	0	MSM	Yes	Uninsured	2.1	26.3	1	2	0	1.9	0	52	2.40 to 59	1	1	0	1	0	Overwt	Current	No	Missing	No	Yes	1.49217	1.One
1283	1	1	MSM	Yes	Uninsured	4.3	28.5	0	2	0	4.1	0	43	2.40 to 59	2	1	1	1	0	Overwt	NotCurrent	No	NotCurrent	No	Miss	4.29307	2.Two
1284	0	0	MSM	Yes	Uninsured	5.4	32.3	0	3	0	5.1	0	44	2.40 to 59	2	1	1	1	0	Obese	NotCurrent	Yes	NotCurrent	No	Yes	3.04731	2.Two
1286	0	0	Heterosexual	Yes	Private	5.6	27.4	0	12	0	5.6	0	54	2.40 to 59	2	0	1	1	0	Overwt	Missing	Missing	Missing	Missing	Miss	5.61549	2.Two
1287	1	1	IVDU	Yes	Uninsured	5.5	36.7	0	2	0	5.5	0	37	1.<40	2	1	0	1	0	Obese	Current	No	NotCurrent	No	Yes	5.48133	2.Two
1290	1	0	MSM	Yes	Private	5	26.6	0	2	0	4.9	0	44	2.40 to 59	1	1	0	1	0	Overwt	NotCurrent	No	NotCurrent	No	Yes	4.73387	1.One
1293	1	0	Heterosexual	Yes	Public	5.5	21.8	0	2	0	6.5	1	75	3.>=60	2	1	1	1	0	NorUWt	NotCurrent	No	NotCurrent	No	Yes	6.45603	2.Two
1296	1	0	Heterosexual	Yes	Private	2.4	32.9	0	3	0	2	0	23	1.<40	2	0	1	1	0	Obese	Current	No	NotCurrent	No	Yes	0.824116	2.Two
1297	0	0	Heterosexual	Yes	Uninsured	2.3	31.7	0	2	0	2.1	0	39	1.<40	3	0	1	1	0	Obese	NotCurrent	No	NotCurrent	No	Yes	2.33819	3.>=3
1301	1	0	Heterosexual	Yes	Private	5.4	23.3	0	3	0	5.4	0	53	2.40 to 59	2	1	1	1	0	NorUWt	NotCurrent	No	NotCurrent	No	Yes	2.89399	2.Two
1314	0	0	Heterosexual	Yes	Private	5.1	33.8	0	2	0	5.1	0	35	1.<40	2	1	1	1	0	Obese	Missing	Missing	Missing	Missing	Miss	3.28277	2.Two
1321	0	1	IVDU	Yes	Public	5.3	21.3	0	3	0	15.2	1	60	3.>=60	4	1	1	1	0	NorUWt	Missing	Missing	Missing	Missing	Miss	5.45942	3.>=3
1325	1	0	Heterosexual	Yes	Public	5.1	32.4	0	2	0	5.1	0	33	1.<40	2	1	1	1	0	Obese	Missing	Missing	Missing	Missing	Miss	1.62907	2.Two
1333	0	0	Heterosexual	Yes	Public	4.5	25	0	5	0	10.5	1	66	3.>=60	1	0	1	1	0	Overwt	Missing	Missing	Missing	Missing	Miss	20.4852	1.One
1334	1	0	MSM	Yes	Private	4.8	35.8	0	2	0	4.7	0	40	2.40 to 59	3	1	1	1	0	Obese	NotCurrent	No	NotCurrent	No	Yes	4.67364	3.>=3
1339	1	1	MSM	Yes	Public	5	25	0	3	0	4.9	1	59	2.40 to 59	2	1	0	1	0	Overwt	Missing	Missing	Missing	Missing	Miss	4.9666	2.Two
1340	1	0	Heterosexual	Yes	Public	4.3	28.3	0	4	0	4.3	0	63	3.>=60	1	0	1	0	1	Overwt	Current	No	Current	Major/Other	Yes	3.2417	1.One
1341	1	0	MSM	Yes	Private	5	28.1	0	2	0	5	0	65	3.>=60	1	1	1	1	1	Overwt	NotCurrent	No	NotCurrent	No	Yes	1.01577	1.One
1343	1	1	MSM	Yes	Uninsured	4.3	21.5	0	2	0	4.3	0	43	2.40 to 59	1	1	0	1	0	NorUWt	NotCurrent	Yes	NotCurrent	Major/Other	Yes	4.12058	1.One
1348	1	0	MSM	Yes	Public	4.2	37.7	0	3	0	7.9	0	55	2.40 to 59	3	1	0	1	0	Obese	Missing	Missing	Missing	Missing	Miss	5.34169	3.>=3
1350	1	0	Heterosexual	Yes	Public	4.6	36.6	1	3	0	4.7	1	39	1.<40	2	0	1	1	0	Obese	NotCurrent	No	NotCurrent	No	No	4.63805	2.Two
1351	0	0	IVDU	Yes	Public	3.7	33	1	2	0	4.9	0	47	2.40 to 59	1	0	1		0	Obese	Missing	Missing	Missing	Missing	Miss	1.76322	1.One
1353	0	1	MSM	Yes	Uninsured	4.6	31.6	0	4	0	2.9	0	43	2.40 to 59	3	1	0	1	1	Obese	NotCurrent	Yes	NotCurrent	No	Yes	4.252	3.>=3
1355	1	0	MSM	Yes	Uninsured	4.3	20.5	0	3	0	4.3	0	47	2.40 to 59	1	1	1	1	0	NorUWt	Current	No	NotCurrent	No	No	4.00559	1.One
1361	1	1	IVDU	Yes	Public	4.4	19	0	3	1	4.5	1	64	3.>=60	1	1	1	1	0	NorUWt	Missing	Missing	Missing	Missing	Miss	4.10141	1.One
1364	0	1	MSM	Yes	Public	4.3	30.6	0	2	0	4.2	1	34	1.<40	2	1	1	1	0	Obese	Current	No	NotCurrent	No	Yes	4.21641	2.Two
1366	1	0	IVDU	No	Uninsured	4.1	25.9	0	2	0		0	57	2.40 to 59	2	1	1	1	0	Overwt	Current	Yes	NotCurrent	No	Miss	4.44913	2.Two
1370	0	0	MSM	Yes	Private	3.9	26.2	0	2	1	3.6	0	43	2.40 to 59	3	1	1	0	0	Overwt	NotCurrent	No	NotCurrent	No	No	3.67156	3.>=3
1376	1	0	MSM	Yes	Uninsured	4.3	23	0	2	0	4.3	1	59	2.40 to 59	1	1	0	1	0	NorUWt	NotCurrent	No	NotCurrent	No	Yes	4.31223	1.One
1378	1	0	MSM	Yes	Private	4.3	34.8	0	4	0	4.1	0	48	2.40 to 59	2	1	1	1	0	Obese	NotCurrent	No	NotCurrent	No	Yes	4.45461	2.Two
1379	0	0	MSM	Yes	Uninsured	4.3	18.4	0	2	0	4.3	0	52	2.40 to 59	1	1	0	1	0	NorUWt	Current	Yes	NotCurrent	No	Yes	1.87822	1.One
1381	0	1	MSM	Yes	Uninsured	4.3	25.9	0	5	0	4.3	0	38	1.<40	1	1	0	0	0	Overwt	NotCurrent	No	NotCurrent	No	No	2.29986	1.One
1382	1	0	MSM	Yes	Private	4.1	29.5	0	4	0	4	0	29	1.<40	1	1	1	1	0	Overwt	NotCurrent	No	NotCurrent	No	Yes	3.52645	1.One
1385	0	0	MSM	Yes	Public	4.3	30.1	0	3	0	4.3	1	61	3.>=60	1	1	0	1	0	Obese	NotCurrent	No	NotCurrent	Major/Other	Yes	4.31223	1.One
1388	1	1	Heterosexual	Yes	Private	3.9	35.9	0	2	0	3.9	1	55	2.40 to 59	2	0	0	1	0	Obese	Missing	Missing	Missing	Missing	Miss	3.7181	2.Two
1395	1	0	Heterosexual	No	Private	4	20.6	0	2	1		0	53	2.40 to 59	1	0	0	1	0	NorUWt	Current	No	NotCurrent	No	Miss	5.57442	1.One
1397	0	1	Heterosexual	Yes	Uninsured	3.4	29.9	0	3	0	3.4	0	41	2.40 to 59	2	1	1	1	0	Overwt	NotCurrent	Yes	NotCurrent	No	Yes	2.97065	2.Two
1399	1	0	MSM	Yes	Private	4.3	24	0	2	0	4.2	0	41	2.40 to 59	1	1	1	1	0	NorUWt	Missing	Missing	Missing	Missing	Miss	2.94875	1.One
1400	1	0	MSM	Yes	Private	3	34.9	1	1	0	3.2	0	34	1.<40	1	1	1	1	0	Obese	NotCurrent	No	NotCurrent	No	Yes	5.62644	1.One
1403	1	0	MSM	Yes	Uninsured	4.2	30.3	0	3	0	4.2	0	44	2.40 to 59	2	1	1	1	0	Obese	NotCurrent	Yes	NotCurrent	No	Yes	4.16986	2.Two
1407	0	0	MSM	Yes	Uninsured	3.6	28.7	0	3	0	1.5	0	43	2.40 to 59	2	1	0	1	0	Overwt	Current	No	NotCurrent	No	Miss	2.98981	2.Two
1416	1	0	Heterosexual	Yes	Public	3.9	28.3	0	4	1	3.1	0	63	3.>=60	3	0	1	1	0	Overwt	NotCurrent	No	Missing	No	Yes	3.92619	3.>=3
1420	1	0	Heterosexual	Yes	Uninsured	2.1	38.2	0	2	0	2.1	0	37	1.<40	2	1	1	1	0	Obese	NotCurrent	No	NotCurrent	No	Yes	2.08904	2.Two
1421	1	1	Heterosexual	Yes	Public	3.8	45.8	0	3	1	2.8	0	58	2.40 to 59	3	0	1	1	0	Obese	Missing	Missing	Missing	Missing	Miss	3.75096	3.>=3
1424	0	1	MSM	Yes	Private	2.7	32.1	0	2	0	2.7	1	37	1.<40	3	1	1	1	0	Obese	Missing	Missing	Missing	Missing	Miss	2.68317	3.>=3
1426	1	0	MSM	Yes	Private	2.6	22.1	0	4	0	2.6	0	50	2.40 to 59	2	1	1	1	0	NorUWt	Current	No	NotCurrent	No	Yes	1.6099	2.Two
1432	1	0	MSM	Yes	Uninsured	4	30.1	0	2	0	4	0	31	1.<40	1	1	1	1	0	Obese	Missing	Missing	Missing	Missing	Miss	4.02475	1.One
1433	0	1	MSM	Yes	Private	4	36.2	0	3	0	4	0	50	2.40 to 59	2	1	0	1	0	Obese	NotCurrent	Yes	NotCurrent	No	Yes	3.7756	2.Two
1436	1	1	MSM	Yes	Private	3.6	35.1	0	3	1	3.4	0	55	2.40 to 59	3	1	0	1	0	Obese	NotCurrent	No	NotCurrent	Major/Other	Yes	3.62228	3.>=3
1445	1	0	MSM	Yes	Public	3.7	26.1	0	4	0	3.7	0	63	3.>=60	2	1	0	1	0	Overwt	NotCurrent	No	NotCurrent	Major/Other	No	3.66061	2.Two
1447	1	0	IVDU	Yes	Private	3.8	41.9	0	3	0	3.8	0	56	2.40 to 59	4	1	0	1	0	Obese	NotCurrent	No	NotCurrent	No	Yes	3.94535	3.>=3
1448	1	0	Heterosexual	Yes	Private	3.6	25.2	0	3	0	3.4	0	46	2.40 to 59	1	0	0	1	0	Overwt	NotCurrent	Yes	NotCurrent	No	Yes	3.58394	1.One
1461	0	0	MSM	Yes	Uninsured	1.9	27.2	0	3	0	3.9	0	31	1.<40	3	1	1	1	0	Overwt	NotCurrent	Yes	NotCurrent	No	Yes	2.15749	3.>=3
1463	0	0	MSM	Yes	Public	2.9	25	0	2	0	2.8	0	24	1.<40	1	1	1	1	0	Overwt	Missing	Missing	Missing	Missing	Miss	2.98708	1.One
1472	1	0	MSM	Yes	Private	3.4	27.2	0	4	0	3.3	0	42	2.40 to 59	1	1	0	1	0	Overwt	NotCurrent	No	NotCurrent	No	Yes	3.42241	1.One
1473	1	1	MSM	Yes	Public	3.4	32.1	0	3	1	3.4	1	67	3.>=60	1	1	0	1	0	Obese	NotCurrent	No	NotCurrent	No	Yes	3.44705	1.One
1480	1	0	MSM	Yes	Private	3.1	25	1	2	0	3	0	51	2.40 to 59	2	1	1	1	0	Overwt	NotCurrent	No	NotCurrent	No	Yes	1.32789	2.Two
1482	1	0	Heterosexual	Yes	Private	3.3	26.6	0	3	0	3.3	0	65	3.>=60	1	1	1	1	0	Overwt	NotCurrent	No	NotCurrent	No	Yes	3.1404	1.One
1486	0	1	Heterosexual	Yes	Private	2.4	28.4	1	3	1	2.4	0	62	3.>=60	5	0	0	1	0	Overwt	Missing	Missing	Missing	Missing	Miss	2.55996	3.>=3
1488	1	0	MSM	Yes	Private	3.2	35.5	0	4	0	1.7	0	31	1.<40	1	1	1	1	0	Obese	NotCurrent	Yes	NotCurrent	No	Yes	0.134158	1.One
1489	0	0	IVDU	Yes	Private	3.2	30.9	0	3	0	3.2	0	42	2.40 to 59	1	1	0	1	0	Obese	NotCurrent	No	NotCurrent	No	Yes	0.728288	1.One
1490	1	1	Heterosexual	Yes	Public	2.7	23.4	0	4	0	5.7	0	72	3.>=60	2	1	1	1	0	NorUWt	NotCurrent	No	NotCurrent	No	Yes	2.7215	2.Two
1491	0	0	Heterosexual	Yes	Uninsured	3	30.2	0	5	0	3	0	54	2.40 to 59	2	1	1	0	1	Obese	Missing	Missing	Missing	Missing	Miss	3.02815	2.Two
1493	1	0	MSM	Yes	Private	3.1	25.4	0	2	0	0.2	0	55	2.40 to 59	1	1	0	1	0	Overwt	NotCurrent	No	NotCurrent	Missing	Miss	8.12069	1.One
1495	1	0	MSM	Yes	Private	3	29.3	0	2	0	3	0	33	1.<40	1	1	0	1	0	Overwt	NotCurrent	No	NotCurrent	No	Yes	1.43741	1.One
1497	1	0	MSM	Yes	Uninsured	2.8	29.5	0	4	0	2.8	0	27	1.<40	1	1	0	1	0	Overwt	Current	No	NotCurrent	No	Yes	0.747454	1.One
1499	1	0	MSM	Yes	Uninsured	3	29.3	0	4	0	3	0	35	1.<40	1	1	1	1	0	Overwt	Current	No	NotCurrent	No	Yes	1.34158	1.One
1502	0	0	MSM	Yes	Private	2.9	21.4	0	4	0	2.9	0	39	1.<40	2	1	1	1	0	NorUWt	NotCurrent	No	NotCurrent	Missing	Yes	2.90768	2.Two
1504	0	0	MSM	Yes	Private	2.3	31.4	0	2	0	2.4	0	33	1.<40	2	1	0	1	0	Obese	NotCurrent	Yes	NotCurrent	No	Yes	1.5524	2.Two
1506	1	0	MSM	Yes	Uninsured	3.1	30	0	2	0	3	0	37	1.<40	1	1	1	1	0	Obese	NotCurrent	No	NotCurrent	No	Yes	3.00624	1.One
1508	1	0	IVDU	Yes	Private	2.5	30.9	0	4	0	2.4	0	60	3.>=60	2	1	1	1	0	Obese	NotCurrent	No	NotCurrent	No	Yes	2.35735	2.Two
1509	0	0	Heterosexual	Yes	Public	2.6	26.2	0	2	0	2.6	1	54	2.40 to 59	1	1	1	1	0	Overwt	NotCurrent	No	NotCurrent	No	Yes	2.62567	1.One
1514	1	0	Heterosexual	Yes	Public	2.7	57.2	0	3	0	2.7	0	45	2.40 to 59	1	0	0	1	0	Obese	NotCurrent	No	NotCurrent	No	Yes	5.15551	1.One
1518	0	1	Heterosexual	No	Private	2.9	28.1	0	3	1		0	67	3.>=60	2	0	1	1	0	Overwt	Current	Yes	Missing	No	Miss	2.90768	2.Two
1519	0	1	MSM	Yes	Public	2.8	25.5	1	3	0	2.6	1	34	1.<40	4	1	1	1	0	Overwt	NotCurrent	No	NotCurrent	No	Yes	2.75709	3.>=3
1520	0	0	Heterosexual	Yes	Uninsured	2.8	28.7	0	3	0	2.8	0	46	2.40 to 59	3	0	1	1	0	Overwt	NotCurrent	Missing	NotCurrent	No	Yes	14.7574	3.>=3
1528	0	1	Heterosexual	Yes	Private	1.5	25.7	0	6	0	1.5	1	45	2.40 to 59	1	0	1	1	0	Overwt	Missing	Missing	Missing	Missing	Miss	1.13076	1.One
1531	1	0	Heterosexual	Yes	Private	2.7	23.2	0	2	0	2.4	0	49	2.40 to 59	2	1	0	1	0	NorUWt	NotCurrent	No	NotCurrent	No	Yes	2.35735	2.Two
1539	0	0	MSM	Yes	Public	2.5	19.3	1	2	0	2.5	1	53	2.40 to 59	1	1	0	1	0	NorUWt	NotCurrent	No	NotCurrent	No	Yes	2.51068	1.One
1541	0	0	MSM	Yes	Uninsured	2.3	25.3	0	3	0	2.1	0	29	1.<40	2	1	0	1	0	Overwt	NotCurrent	No	NotCurrent	No	Yes	1.49491	2.Two
1542	0	0	MSM	Yes	Public	2.6	24.1	0	3	0	2.4	0	42	2.40 to 59	2	1	0	1	0	NorUWt	NotCurrent	No	NotCurrent	No	Yes	2.51068	2.Two
1547	1	0	Heterosexual	Yes	Uninsured	2.4	29.6	0	1	0	2.5	0	47	2.40 to 59	2	1	1	1	0	Overwt	Current	No	NotCurrent	No	Yes	2.48877	2.Two
1548	0	0	MSM	Yes	Uninsured	1.8	24.4	0	3	0	1.8	0	27	1.<40	1	1	1	1	0	NorUWt	NotCurrent	No	NotCurrent	No	Yes	0.317599	1.One
1560	1	0	Heterosexual	Yes	Uninsured	2.4	36.9	0	8	0	2.4	0	52	2.40 to 59	2	0	1	1	0	Obese	Current	Missing	NotCurrent	Major/Other	Yes	2.39569	2.Two
1570	1	0	MSM	Yes	Private	2.2	31.9	0	3	0	2.3	0	50	2.40 to 59	3	1	0	1	0	Obese	NotCurrent	Yes	NotCurrent	No	Yes	14.845	3.>=3
1572	0	0	MSM	Yes	Uninsured	2.1	45.2	0	4	0	2.3	0	39	1.<40	1	1	0	1	0	Obese	NotCurrent	No	NotCurrent	No	Yes	2.14653	1.One
1582	1	0	MSM	Yes	Uninsured	2.2	30.1	0	4	0	3.5	0	54	2.40 to 59	1	1	1	1	0	Obese	NotCurrent	No	NotCurrent	No	Yes	1.13076	1.One
1586	1	0	IVDU	Yes	Uninsured	2	31	0	2	0	4.3	0	40	2.40 to 59	1	1	0	1		Obese	NotCurrent	No	NotCurrent	No	Yes	4.74483	1.One
1587	1	1	IVDU	Yes	Uninsured	1.2	29.7	0	5	0	1.2	0	47	2.40 to 59	2	1	0	1	1	Overwt	Missing	Missing	Missing	Missing	Miss	1.19374	2.Two
1588	0	0	Heterosexual	Yes	Private	1.9	34.6	0	3	0	1.9	0	49	2.40 to 59	2	1	1	1	0	Obese	Missing	Missing	Missing	Missing	Miss	1.89738	2.Two
1593	1	0	MSM	Yes	Uninsured	1.9	31.2	0	3	0	6	0	50	2.40 to 59	1	1	0	1	0	Obese	Missing	Missing	Missing	Missing	Miss	3.65513	1.One
1596	0	1	Heterosexual	Yes	Public	1.7	27.1	0	4	0	4.7	0	45	2.40 to 59	2	1	1	1	0	Overwt	Current	Yes	Current	No	Yes	1.80703	2.Two
1600	1	0	Heterosexual	Yes	Private	1.6	27.3	0	4	0	12.4	0	52	2.40 to 59	1	1	1	0	0	Overwt	Current	No	NotCurrent	No	Yes	12.3809	1.One
1606	0	0	Heterosexual	Yes	Public	1.8	18.9	0	3	0	1.8	0	58	2.40 to 59	3	0	1	1	0	NorUWt	NotCurrent	Missing	NotCurrent	Major/Other	Yes	1.83989	3.>=3
1614	0	1	MSM	No	Uninsured	1.7	31.8	0	1	0		0	59	2.40 to 59	2	1	1	1	0	Obese	Missing	Missing	Missing	Missing	Miss	1.67561	2.Two
1615	1	0	Heterosexual	Yes	Uninsured	1.8	22	0	3	0	1.7	0	50	2.40 to 59	1	1	0	1	0	NorUWt	Missing	Missing	Missing	Missing	Miss	1.36075	1.One
1633	0	0		Yes	Public	1.6	29.8	0	3	0	6.9	0	56	2.40 to 59	1	1	1	0	0	Overwt	Current	Yes	NotCurrent	No	Miss	1.25945	1.One
1635	0	1	IVDU	No	Uninsured	1.6	32.9	1	4	0	0	0	55	2.40 to 59	2	1	1	0	0	Obese	NotCurrent	No	NotCurrent	No	Miss	1.59073	2.Two
1647	1	1		Yes	Uninsured	1.5	27.5	0	3	1	1.5	1	60	3.>=60	2	1	1	1	0	Overwt	Current	No	Current	Missing	Yes	1.49491	2.Two
1649	1	1	MSM	Yes	Uninsured	1.2	36.2	1	3	0	8.8	0	41	2.40 to 59	1	1	1	1	0	Obese	Missing	Missing	Missing	Missing	Miss	1.24576	1.One
1650	1	0	MSM	Yes	Public	1.2	37.8	0	2	0	1.4	0	48	2.40 to 59	2	1	1	1	0	Obese	NotCurrent	No	NotCurrent	No	Yes	1.36349	2.Two
1653	1	0	MSM	Yes	Private	1.1	26.9	0	4	1	0.9	0	57	2.40 to 59	1	1	0	1	0	Overwt	NotCurrent	No	NotCurrent	No	Yes	1.28683	1.One
1656	1	0	MSM	Yes	Uninsured	1.2	25.9	0	4	0	1.2	0	44	2.40 to 59	1	1	0	1	0	Overwt	Missing	Missing	Missing	Missing	Miss	0.843281	1.One
1657	0	0	Heterosexual	No	Uninsured	1.1	30	0	8	0	1.3	0	66	3.>=60	1	0	1	1	0	Obese	Missing	Missing	Missing	Missing	Miss	0.249151	1.One
